# Supplementary material for: Identification of pathogen(s) in infectious diseases using shotgun metagenomic sequencing and conventional culture: a comparative study
Source: PeerJ. 2021 Jun 29;9:e11699. doi: 10.7717/peerj.11699 (PMC8253115; doi:10.7717/peerj.11699)
Supplement: Supplemental Information 3 [file peerj-09-11699-s003.xlsx]

## Sheet: All.taxo.abundance.genus
	infection01	infection18	infection04	infection13	infection15	infection05	infection02	infection19	infection17	infection14	infection08	infection11	infection12	infection07	infection03	infection16	infection10	infection09	infection20	infection06
Desulfosarcina	0.000556311	0.000727138	0.0426559	0.000101331	0	0.0917387	0.0296976	0	0	0.00625491	7.33627e-05	0.0303261	0	0	2.2139e-05	0	0	0	0	5.11417e-05
Ochrobactrum	0	0.000208845	0	0	0	0	0	0	0	0.00438239	0	0	0	0	0	0	0	0	0	0
Kangiella	0	0	0.00960492	0	0	0.0158535	5.28432e-05	0	0	0	0	0.0056673	0	0	0	0	0	0	0	0
Riemerella	0.00458827	0	0.0121583	0	0.0029553	0.00829584	6.77471e-05	9.27305e-05	0	0	0.0144716	0.00518979	3.39313e-05	0.00010883	7.30379e-05	0.00477391	2.68651e-05	6.19544e-05	0.000833546	9.29756e-05
Rhodothermus	0	0	0.0126182	0	0	0.011507	0.000109443	0	0	0	0	0.0073224	0	0	0	0	0	0	0	0
Chloroflexus	0.00042506	0	0.0949356	0	0	0.13069	0.000898662	0	0	0	3.10666e-05	0.0718216	0	0	2.53736e-05	0	0	0	0	2.42186e-05
Methylomonas	0	0	0.00820017	0	0	0.00870098	4.06032e-05	0	0	0	0	0.00907207	0	0	0	0	0	0	0	0
Dorea	0	0	0	0.00682479	2.25736e-05	0	5.13512e-05	0	5.67709e-05	0	0	0	0	0	0.000104445	0.00346311	0.00726699	0	0	0.000140088
Reyranella	0.000921962	0	0.0394995	0.00331189	1.7161e-05	0.0507852	0.000480081	0	4.31585e-05	0	3.57749e-05	0.0266494	0	0	3.65577e-05	0	8.54888e-05	0	0	6.30618e-05
Anaerolinea	0	0	0.00930976	0	0	0.00370438	9.50759e-05	0	0	0	0	0.00339888	0	0	0	0	0	0	0	0
Sphaerotilus	0.00693915	0	0.000519151	0	0	0	0	4.67476e-05	0	0	0.0239494	0	0.000128291	8.22958e-05	8.28451e-05	0.00144398	0	6.24652e-05	0.00378188	0.000224981
Francisella	0.00123508	0.0437116	0	0	0	0	0	0.0140477	3.24518e-05	0.00620678	1.57878e-05	0	0.00010656	9.76508e-05	0	0.0025701	0	2.7795e-05	0.0018698	4.08139e-06
Candidatus Parvarchaeum	0	0	0.00324684	0	0	0	4.82304e-05	0	0	0	0	0.0017242	0	0	0	0	0	0	0	0
Haliea	0	0.000148298	0	0	0	0	0	0	0	0.00198236	0	0	0	0	0	0	0	0	0	0
Aciduliprofundum	0	0	0	0.00429004	1.72895e-05	0	0	0	4.34818e-05	0	0	0	0	0	2.92699e-05	0	0.000107661	0	0	1.4904e-05
Methyloversatilis	0	0	0.0147522	0	0	0.0364175	0.000178887	0	0	0	7.71595e-06	0.00991236	0	0	0	0	0	0	0	0
Selenomonas	0	0	0	0.0078903	0.000112857	0	0	0.000289592	0.000124499	0	0	0	0.000164781	0.000217031	4.59395e-05	0.00588661	0.0677724	0.00019333	0.00342208	0.000201098
Candidatus Koribacter	0	0	0.0417061	0	0	0.0632155	0.00050309	0	0	0	0	0.0400171	0	0	0	0	0	0	0	0
Clonorchis	0	0	0	0.00219433	0.000716323	0	0	0	0	0	0	0	0	0	0.000673712	0	0	0	0	0
Succinimonas	0	0	0	0	0.00218339	0	0	0	2.61478e-05	0	0	0	0	0	0	0	0	0	0	0
Methanobrevibacter	0	0	0.0401164	0.00471375	4.27436e-05	0.0364855	0.000386955	0	0.000107497	0	0	0.02241	0	0	3.61808e-05	0	0.000319396	0	0	0
Pirellula	0	0	0.0108096	0	0	0.0261318	0.000106224	0	0	0	0	0.00798423	0	0	0	0	0	0	0	0
Agreia	0	0.00134316	0	0	0	0	0	0	0	0	0	0	0	0	0	0	0	0	0	0
Pedosphaera	0	0	0.216511	0	0	0.418753	0.00240671	0	0	0	1.35445e-05	0.147276	0	0	0	0	0	0	0	1.43142e-05
Nitrosopumilus	0	0	0	0.00115701	0	0	0	0	0	0	0	0	0	0	0	0	0.000156794	0	0	0
Thermosphaera	0	0	0.00954024	0.00844101	4.95046e-05	0.00809832	0.000103925	0	7.08161e-05	0	0	0.00692384	0	0	2.09519e-05	0	4.62396e-05	0	0	1.06685e-05
Microbispora	0	0.000309255	0	0	0	0	0	0	0	0	0	0	0	0	0	0	0	0	0	0
Ralstonia	0.0149241	0.000912928	0.0032561	0.00257982	0.000218339	0	0.000796559	0.000483201	0	0.0115518	0.0573968	0.000308379	0.000199183	0.000137544	0.0167751	0.00200108	1.34012e-05	0.00013396	0.0032389	0.000548033
Andreprevotia	0	0	0.0853264	0	0	0.104328	0.000554	0	0	0	0	0.0483123	0	0	0	0	0	0	0	0
Ornithinimicrobium	0	0.00221128	0	0	0	0	0	0	0	0.000582447	0	0	0	0	0	0	0	0	0	0
Epulopiscium	0	0	0	0.00494944	0.000102585	0	0	0.000110246	6.4498e-05	0	0	0	4.03405e-05	4.31291e-05	0	0.00340539	0.0200261	7.36568e-05	0.00198199	4.42151e-05
Ectothiorhodospira	0.00299814	0	0	0	0	0	0	0	0	0	0.000201204	0	0	0	5.96569e-05	0	0	0	0	0.000121507
Marinobacterium	0.00192527	0.0016022	0	0	0	0	0	0	0	0.02411	0.00465136	0	0	0	3.83091e-05	0	0	0	0	0
Methylocaldum	0	0	0.00937865	0	0	0.0131543	0.000113373	0	0	0	1.63004e-05	0.00852403	0	0	0	0	0	0	0	0
Dermabacter	0	0.0421992	0	0	0	0	0	0	0	0.00459866	6.64874e-05	0	0	0.000253149	0	0	0	5.44262e-06	0	0
Caldanaerobius	0	0	0.0270103	0	0	0.0664389	0.000303959	0	0	0	1.04885e-05	0.0233625	0	0	0	0	0	0	0	0
Rubrivivax	0	2.42902e-05	0	0	0	0	0	0	0	0.00162349	0	0	0	0	0	0	0	0	0	0
Elizabethkingia	0	0	0.0041977	0.00276677	0	0	0	0	2.80426e-05	0	0	0.000891655	5.26181e-05	0.000225021	0	0.00296121	0.0147061	0	0.0012926	5.76718e-05
Calothrix	0.00818598	0	0.0273278	0	0	0.066311	0.000196701	0	0	0	0.000440314	0.0166934	0	0	0.000207902	0	0	0	0	0.000244025
Candidatus Pelagibacter	0.0010558	0	0.00552923	0	0	0.0100576	0.000117335	0.000142253	0	0	0.00020244	0.00293623	7.80785e-05	4.17379e-05	6.30246e-05	0.00219702	0.000123637	2.37603e-05	0.00767221	0
Lysobacter	0	0	0	0.00269357	0	0	0	0	6.14267e-05	0	0	0	0	0	4.13495e-05	0	9.12559e-05	0	0	2.10548e-05
Sphingobium	0	9.87497e-05	0	0	0	0	0	0	0	0.000792019	0	0	0	0	0	0	0	0	0	0
Nesterenkonia	0	0.00653953	0	0	0	0	0	0	0	0.00048865	0	0	0	0	0	0	0	0	0	0
Pusillimonas	0.135091	0.000710648	0.0339907	0	0	0	2.13323e-05	0.00274505	8.23379e-06	0.0076688	0.470144	0	0.00192788	0.00193269	0.00264166	0.0503104	5.81034e-05	0.000940705	0.0438895	0.00389959
Moellerella	0	0	0.000992255	0.00399366	0.0291586	0.00405591	0.0065214	9.42105e-05	4.14296e-05	0.000239792	0	0.00142203	0.000108262	2.5499e-05	7.23484e-05	0.00199934	0.000228709	3.3124e-05	0.00239744	7.42998e-05
Aggregatibacter	0	0	0	0	0.000645637	0	0	0	0	0	0	0	0	0	0	0	0	0	0	0
Treponema	0	0	0.0101789	0	0.000171681	0.0345788	0.000127004	0	0	0	0.000100858	0.00856751	0	0	0	0	0.00646776	0	0	5.25755e-05
Austwickia	0	0.00245673	0	0	0	0	0	0	0	0.000491281	0	0	0	0	0	0	0	0	0	0
Yokenella	0	0	0	0	0.00434261	0	0	6.77478e-05	0	0	0.00255762	0	0	4.88254e-05	2.45756e-05	0.00128505	0	0	0	9.08109e-05
Tenacibaculum	0	0	0.00459124	0	0	0.00730747	1.70502e-05	0	0	0	0	0.00152382	0	0	0	0	0	0	0	0
Trabulsiella	0.00325938	0	0	0.000623879	0.00642662	0	0.000311775	0.00011326	2.2764e-05	0	0.00890568	0	0.000127638	3.04441e-05	6.01341e-05	0.00189595	7.45828e-05	3.66756e-05	0.000524644	8.25592e-05
Arthrospira	0	0	0.0837796	0.00542349	3.93435e-05	0.148751	0.0194023	0	1.0994e-05	0	2.80333e-05	0.0536611	0	0	2.87581e-05	0	0.000153543	0	0	4.07392e-05
Synechocystis	0.00462066	0	0.0161219	0	0	0.0170446	7.9539e-05	0	0	0	0.000770796	0.0094865	0	0	0.000266631	0	0	0	0	0.000524339
Chromobacterium	0	9.3922e-05	0	0	0	0	0	0	0	0.00188325	0	0	0	0	0	0	0	0	0	0
Roseobacter	0	0	0	0.000902633	6.54795e-05	0	0	0	0	0	0	0	0	0	0	0	4.07739e-05	0	0	0
Leuconostoc	0.00868407	0	0	0.00108779	0.00164907	0	8.05818e-05	0.0561274	8.93049e-05	0.000407298	9.69951e-05	0	0.000444112	0.000609906	0	0.00803819	0.00334701	0.000239718	0.0080605	3.06104e-05
Kamptonema	0	0	0.0212032	0	0	0.0416074	7.33588e-05	0	0	0	0	0.0115305	0	0	0	0	0	0	0	0
Algoriphagus	0	0	0	0.00404036	4.88498e-05	0	0	0	0.000102378	0	0	0	0	0	2.06747e-05	0	6.08373e-05	0	0	0.000126329
Salinibacter	0	0	0	0.000771341	0	0	0	0	0	0	0	0	0	0	2.3682e-05	0	6.96863e-05	0	0	0
Anaerostipes	0	0	0.00923495	0.00323024	0.000518931	0.0213796	0.000155485	0	3.92881e-05	0	0	0.0064645	0	0	3.96703e-05	0	2.91834e-05	0	0	0
Buttiauxella	0	0	0	0	0	0	0.00111659	0	0	0	4.37835e-05	0	0	0	0	0	0	0	0	0
Thermosinus	0	0	0	0	0	0	0	0	0	0	0	0	0	0	0	0	0.00283623	0	0	0
Clostridium	0.00400196	0.00114048	0.0331543	0.0229621	0.00110738	0.0694591	0.000756921	0.0431131	0.000134395	0.000705533	0.000285735	0.0202068	0.000795346	0.000406387	0.00012819	0.26302	0.0214841	0.000210349	0.0136848	0.000195771
Alkalilimnicola	0	0	0.00498033	0	0	0.0052845	2.46602e-05	0	0	0	0	0.00220395	0	0	0	0	0	0	0	0
Thermoactinomyces	0	0	0.0051166	0	0	0.00930702	3.25735e-05	0	0	0	1.87332e-05	0.00504606	0	0	0	0	0	0	0	0
Methanoregula	0	0	0.0227698	0	0	0.027612	0.000209384	0	0	0	1.38944e-05	0.0181375	0	0	0	0	0	0	0	0
Lysinibacillus	0.0105742	0	0.000524713	0	0.000210214	0	0.000166333	0.121956	0.000114466	0.000292317	0.000141029	0	0.000564546	0.000739356	0	0.0179251	0.000928061	0.000419277	0.0180012	1.05274e-05
Candidatus Jidaibacter	0	0	0	0.00308911	6.72278e-05	0	0	0	1.87858e-05	0	0	0	0	0	1.89686e-05	0	0	0	0	0
Cutibacterium	2.1302	0.0161806	1.41213	0.00531772	0.000160998	0.00320364	0	0	1.93494e-05	0.00265374	0.286023	0	0	3.23468e-05	0.128565	0	4.52661e-05	7.95095e-05	0	0.153163
Methanocaldococcus	0	0	0.0117536	0.0128951	0.000152177	0.0140303	7.63849e-05	0	0.000156962	0	0	0.00643664	0	0	6.60197e-05	0	0.000286346	0	0	0.000157902
Dialister	0	0	0	0.0033647	0.00947087	0	0.00111233	0.00509891	8.98253e-05	0	0	0	0.000160026	6.84128e-05	9.06991e-05	0.00228294	0.0234483	8.17141e-05	0.00230166	6.66931e-05
Methanolinea	0	0	0	0.00234818	5.1103e-05	0	0	0	1.428e-05	0	0	0	0	0	1.44189e-05	0	4.2429e-05	0	0	7.34198e-05
Xenorhabdus	0.0303726	0	0.0107154	0.00827742	0.0468092	0.00434394	0.00814345	0.000762105	6.31453e-05	0	0.103619	0.00348962	0.000445599	0.000471863	0.000497261	0.0189406	0.000252656	0.000335748	0.0138491	0.00117376
Exiguobacterium	0	0	0.0608085	0	0.00385136	0.0797745	0.0013669	0.00688398	5.64456e-05	0.000328473	3.79488e-05	0.0422538	8.44337e-05	0	1.66632e-05	0.00179231	0	0	0	0
Fluviicola	0	0	0.00842215	0	0	0.0218448	4.6336e-05	0	0	0	0	0.00380989	0	0	1.65925e-05	0	0	0	0	8.44874e-06
Desulfococcus	0	0	0.0697772	0	0	0.140257	0.000779548	0	0	0	0	0.0458207	0	0	0	0	0	0	0	0
Estrella	0	0	0.00238248	0	0	0.00505598	2.35938e-05	0	0	0	0	0.00168692	0	0	0	0	0	0	0	0
Congregibacter	0	0	0.0275474	0	0	0.0467678	0.000272803	0	0	0	0	0.0187735	0	0	0	0	0	0	0	0
Fibrella	0	0	0	0.00311939	0	0	0	0	3.794e-05	0	0	0	0	0	0	0	2.8182e-05	0	0	0
Brevibacterium	0	0.0175195	0	0	4.80865e-06	0	0	7.47433e-05	2.18637e-05	0.000961595	0.00012764	0	0	0.00013158	0	0	0	8.53168e-06	0	0
Allochromatium	0	0.000670871	0	0	0	0	0	0	0	0.00851944	0	0	0	0	0	0	0	0	0	0
Roseiflexus	0	0	0.0215077	0.00627983	4.55557e-05	0.015139	0.000104318	0	6.36493e-05	0	5.00545e-05	0.00920983	0	0	2.59662e-05	0	3.78232e-05	0	0	5.26235e-05
Eisenibacter	0	0	0.00608993	0	0	0.0193856	6.78474e-05	0	0	0	0	0.00485097	0	0	0	0	0	0	0	0
Parvibaculum	0	0	0.00151986	0	0	0.00967609	0	0	0	0	1.94761e-05	0.00134517	0	0	0	0	0	0	0	0
Pseudogulbenkiania	0.006972	0	0.00347739	0	0	0	0	3.91407e-05	0	0	0.0138138	0	0	4.59363e-05	0.000184972	0.00241803	0	2.61504e-05	0	0.000188372
Granulibacter	0	0	0	0.00595604	2.27404e-05	0	0	0	1.90634e-05	0	0	0	0	0	3.84978e-05	0	2.83208e-05	0	0	9.80137e-05
Balneola	0	0	0.00811021	0	0	0.0198589	0.000111206	0	0	0	0	0.005632	0	0	0	0	0	0	0	0
Aerococcus	4.13867	3.70046e-05	0.013217	0.00157125	0.0252395	0.0160023	0.039892	34.1198	0.0289068	0.129149	0.0689407	0.015673	0.207423	0.172874	4.19605e-05	5.10111	0.0700545	0.0899363	5.79475	0.000133301
Ignavibacterium	0.000516784	0	0.042916	0	0	0.0492292	0.000390539	0	0	0	9.9089e-06	0.0277176	0	0	0	0	0	0	0	0
Caulobacter	0.000607981	0.0758879	0	0	7.14599e-06	0	0	0.0152814	3.22422e-05	0.0126113	1.16575e-05	0	9.42193e-05	9.61392e-05	0	0.00308838	3.01001e-05	2.99795e-05	0.000276128	0
Oscillibacter	0	0	0	0	0.000104127	0	0	0	0	0	0	0	0	0	0	0	0	0	0	0
Methylobacillus	0.0037765	0	0.00113015	0	0.00426791	0	0	0.000101766	0	0	0.0139319	0	9.64309e-05	7.46466e-05	0.000112008	0.00349929	0	1.69977e-05	0.000686073	0.000183663
Pseudonocardia	0	0.00163455	0	0	0	0	0	0	0	0.000936421	0	0	0	0	0	0	0	0	0	0
Photorhabdus	0.0443549	1.32908e-05	0.014325	0.0146831	0.1015	0.0161429	0.021211	0.00113128	0.0002942	0.00010235	0.119419	0.00532601	0.000806336	0.000811929	0.000782256	0.0238537	0.000692534	0.000371259	0.0177027	0.0011806
Blautia	0	0	0	0.000343049	0.000973354	0	0	0	0	0	0	0	0	0	0	0	0	1.19122e-05	0	0
Acetobacterium	0	0	0.0256617	0	0	0.0327612	0.000255024	0	0	0	7.48585e-06	0.0163004	0	0	0	0	0	0	0	0
Atlantibacter	0	0	0	0	0	0	0	0	0	0	0.000569946	0	0	0	9.6961e-06	0	0	0	0	0
Thermoanaerobacterium	0	0	0.00886091	0.00583813	4.23514e-05	0.0109185	0.000101903	0	7.1007e-05	0	0	0.00698232	0	0	5.37733e-05	0	0	0	0	3.65078e-05
Thiobacillus	0.00639636	2.70929e-05	0.000730944	0	0	0	0	0	0	0.00144865	0.000704468	0	0	0	0.000307371	0	0	0	0	0.000279806
Candidatus Magnetoglobus	0	0	0	0	0	0	0.000286807	0	0	0	0	0.000160205	0	0	0	0	0	0	0	0
Cloacibacillus	0	0	0	0	0.000688534	0	0	0	0	0	0	0	0	0	0	0	0	0	0	0
Terriglobus	0	0.000287237	0	0	0	0	0	0	0	0.00219407	0	0	0	0	0	0	0	0	0	0
Cronobacter	0	0.000350773	0.00185735	0.0203768	0.0493541	0	0.0104405	0.000143661	0.000134854	0.00899615	0.00653762	0.00359601	0.000146904	0.000183567	0.0130485	0.00332521	0.000388189	9.64079e-05	0.00430709	0.000157439
Methylophilus	0	0	0	0.00348158	2.80627e-05	0	0	0	1.17626e-05	0	0	0	0	0	3.5631e-05	0	1.74745e-05	0	0	3.62859e-05
Chitinispirillum	0.00184556	0.0502415	0	0	1.39465e-05	0	0	0.0163525	0	0.00728226	4.67628e-05	0	2.31521e-05	2.60511e-05	0	0.00130294	0	5.9321e-05	0.000538909	0
Chryseobacterium	0	0	0.000761242	0.00329718	2.39187e-05	0	0.000179994	0	0	0	7.8039e-05	0	0	0	0.013403	0	0	0	0	6.18553e-05
Janibacter	0	0.00273479	0	0	0	0	0	0	0	0	0	0	0	0	0	0	0	0	0	0
Ehrlichia	0	0.000463177	0	0.0252799	0.000347804	0	0	0	0.000344578	0.00503059	0	0	0	0	0.000187347	0	0.000433153	0	0	0.00032707
Desulfurobacterium	0	0	0.00745785	0.00302	3.1297e-05	0.007122	6.64698e-05	0	2.62365e-05	0	0	0.00752476	0	0	2.64917e-05	0	7.79542e-05	0	0	5.39574e-05
Rothia	0	0	0	0	0	0	0	0	0	0	0	0	0	0.000270026	0	0	0.000718051	0	0	0
Anaeroglobus	0	1.9181e-05	0	0.0411176	0.000597238	0	0	0.000700914	0.000611949	0.00109378	6.77227e-06	0	0.00076902	0.00123664	0.000288006	0.0137583	0.255462	0.000542481	0.0180059	0.000506117
Acidovorax	0.0142835	0.00139593	0.00427156	0	6.25516e-06	0	5.74322e-05	0.000386251	0	0.015033	0.0530895	0.00205315	0.000103052	0.000123562	0.000293306	0.00131403	0	7.3177e-05	0.00903874	0.000467541
Methylomarinum	0	0	0.00236016	0	0	0.0075129	0	0	0	0	0	0.00125333	0	0	0	0	0	0	0	0
Piscirickettsia	0.00250163	0	0	0	0	0	0	0	0	0	0.00625965	0	0	0.000253743	4.97774e-05	0.00130142	0	0	0.00234709	0.000101385
Nonomuraea	0	0.00231261	0	0	0	0	0	0	0	0.000152284	0	0	0	0	0	0	0	0	0	0
Tistrella	0.00312954	0.000390284	0.031217	0	4.94251e-05	0.0687702	0.000244625	0.000293729	2.60817e-05	0.00508262	0.000413141	0.0158881	0.000209011	0.000375523	0.000260641	0.00294764	0.000174165	8.79609e-05	0.00660607	0.00016971
Crinalium	0	0	0.0834277	0	0	0.108499	0.000709163	0	0	0	1.62769e-05	0.0529545	0	0	5.63044e-06	0	0	0	0	0
Tetrasphaera	0	0.0044697	0	0	0	0	0	0	0	0.00042801	0	0	0	0	0	0	0	0	0	0
Methylosarcina	0	0.000257264	0.00563409	0	0	0.0137958	5.15026e-05	0	0	0.00294769	2.22146e-05	0.0039125	0	0	0	0	0	0	0	0
Myxococcus	0	0	0.285023	0.00244752	2.21938e-05	0.532203	0.00308416	0	5.58156e-05	0	0	0.192647	0	0	0	0	2.764e-05	0	0	3.12637e-05
Thauera	0	0.000414674	0.00428516	0	0	0	1.81869e-05	0	0	0.00554314	0	0.000975248	0	0	0	0	0	0	0	0
Thalassospira	0.00064598	0	0.0126896	0	1.51852e-05	0.0107613	0.000147853	8.70366e-05	2.54597e-05	0.00055754	0.00038397	0.00566202	0.000119429	0.000102148	0.000115683	0.00268846	0.00011347	5.81501e-05	0.00352064	0.00024871
Fodinicurvata	0	0	0.0403396	0	0	0.0580112	0.000465482	0	0	0	9.55681e-06	0.0312238	0	0	4.95879e-06	0	0	0	0	1.00999e-05
Persephonella	0	0	0	0.00239007	6.50184e-05	0	0	0	1.81685e-05	0	0	0	0	0	1.83452e-05	0	5.39824e-05	0	0	5.60473e-05
Waddlia	0	0	0.0399895	0	0	0.0393314	0.000314502	0	0	0	1.84578e-05	0.0326278	0	0	1.10695e-05	0	0	0	0	4.20526e-05
Actinoplanes	0	0.000961007	0	0	0.000138489	0	0	0	0	0.00283588	0	0	0	0	0	0	0	0	0	0
Oceanibulbus	0	0	0	0	0	0	0	0	0	0	0.00493953	0	0	0	0	0.00219702	0	0.000142562	0	4.27888e-05
Roseburia	0	0	0	0.00139859	0.00142864	0	0	2.28885e-05	0	0	0	0	0	0	4.29399e-05	0.00989801	0.00309568	7.82197e-06	0.000617228	0
Cylindrospermum	0.00295305	0	0.100929	0	0	0.188627	0.00101345	0	0	0	0.000244768	0.069466	0	0	0.000224628	0	0	0	0	0.000198837
Fervidicola	0	0	0.0263533	0	0	0.0251665	0.000215306	0	0	0	0	0.015394	0	0	0	0	0	0	0	0
Methylacidiphilum	0	0	0.0197539	0	0	0.0288205	0.000220076	0	0	0	2.10946e-05	0.0150795	0	0	1.09455e-05	0	0	0	0	1.11467e-05
Parvimonas	0	0	0	0.00766495	4.96249e-05	0	0	0	6.6395e-05	0	0	0	0	0	0.000116439	0	0.00017453	0	0	4.87666e-05
Beijerinckia	0	0	0.00592418	0	0	0	0	0	0	0	0	0.00125838	0	0	0	0	0	0	0	0
Sandaracinus	0	0	0.0217883	0.00102638	0	0.0200882	0.000153039	0	3.12087e-05	0	0	0.0138687	0	0	0	0	4.63639e-05	0	0	3.20916e-05
Peptoanaerobacter	0	0	0	0	0	0	0.000200222	0	0	0	0	0	0	0	0	0	0	0	0	0
Herbaspirillum	0.003486	0.00107132	0.238132	0.00202018	3.66374e-05	0.368913	0.00299412	0.000314501	7.67833e-05	0.0149948	0.0235619	0.164831	4.29663e-05	4.59363e-05	0.000103618	0.00534404	6.84419e-05	6.32883e-05	0	0.000211918
Methanococcus	0	0	0.00293839	0	0	0	4.36485e-05	0	0	0	0	0.0015604	0	0	0	0	0	0	0	0
Pontibacter	0	0	0.0219029	0	0	0.0328347	0.000187456	0	0	0	2.8539e-05	0.0135218	0	0	0	0	0	0	0	2.25646e-05
Desulfobacterium	0	0	0.0155514	0	0	0.0156327	7.29501e-05	0	0	0	1.04885e-05	0.00956232	0	0	3.26534e-05	0	0	0	0	1.10846e-05
Nocardiopsis	0	0.00862267	0	0	0	0	0	0	0	0.000596595	1.04016e-05	0	0	2.14454e-05	0	0	0	0	0	0
Odoribacter	0	0	0	0	0	0	0.0006137	0	0	0	0	0.000353031	0	0	0	0	0	0	0	0
Geminicoccus	0	0	0.0182453	0.00578394	5.38868e-05	0.0252649	0.000155285	0	2.13806e-05	0	0	0.00938702	0	0	3.04088e-05	0	0.000130637	0	0	6.19355e-05
Hahella	0	0.000134479	0	0.0102563	0.000118367	0	0	0	8.50523e-05	0.00102722	0	0	0	0	5.72532e-05	0	8.42362e-05	0	0	0.000131188
Fischerella	0.0198625	0	0.0842372	0.00648141	8.54872e-05	0.124788	0.000695256	0	1.79161e-05	0	0.00171212	0.0472835	0	0	0.000484417	0	7.98489e-05	0	0	0.000955851
Pyrolobus	0	0	0.00594473	0.0144488	9.73973e-05	0	2.52303e-05	0	0.000162957	0	0	0.00180393	0	0	6.62293e-05	0	9.69374e-05	0	0	8.32589e-05
Hylemonella	0.00199368	0	0	0	0	0	0	0	0	0	7.64545e-05	0	0	0	1.98352e-05	0	0	0	0	0
Desulfotomaculum	0.00876687	0	0	0	1.3739e-05	0	1.29906e-05	0.0504377	3.45525e-05	0.000336294	0.000100858	0.000232202	0.000237721	0.000184839	0	0.00729726	6.84419e-05	0.000118377	0.0100869	0
Moorella	0	0	0.0267822	0	0	0.0341015	9.09344e-05	0	0	0	0	0.0166605	0	0	0	0	0	0	0	0
Prevotella	0	0	0.0314283	0.00858576	0.000271547	0.0921754	0.00336048	0	0	0	0	0.0257142	0	0	0	0	0	0	0	0
Mahella	0	0	0.00681586	0	0	0.00482142	0	0	0	0	4.8523e-05	0.00341839	0	0	3.02128e-05	0	0	0	0	1.02561e-05
Propionibacterium	0.267251	0.0110243	0.157393	0	0	0	0	0	0	0.000845907	0.0337335	0	0	2.19301e-05	0.015055	0	0	0	0	0.0179924
Thiomicrospira	0	0.000496067	0	0.00597302	3.33307e-05	0	0	0	8.38241e-05	0.00477443	0	0	0	0	5.64264e-05	0	0.000103775	0	0	2.87318e-05
Stigmatella	0	0	0	0.00303027	5.4956e-05	0	0	0	2.3035e-05	0	0	0	0	0	2.32591e-05	0	0.000102663	0	0	0
Ignicoccus	0	0	0.00367299	0	0	0.00584597	2.72803e-05	0	0	0	1.17668e-05	0.00243812	0	0	0	0	0	0	0	0
Shewanella	0.0292121	0.00430607	0.00461321	0.00202249	0.0195684	0.0024295	0.00167763	0.000240371	1.17269e-05	0.0512316	0.031945	0.000393047	0.000257653	0.000327622	0.000427718	0.00514863	0.000120979	0.000142649	0.00500504	0.000593179
Rudanella	0	0	0.0388832	0	0	0.0516096	0.000331471	0	0	0	9.11715e-06	0.0300023	0	0	0	0	0	0	0	9.63524e-06
Chroococcidiopsis	0.00706326	0	0.00613183	0	0	0.00328195	0	0	0	0	0.000913736	0.00301129	0	0	0.000172976	0	0	0	0	0.000329357
Diaphorobacter	0	0.000200259	0.00905387	0	0	0.0157203	0.0214819	0	0	0.00200034	1.05473e-05	0.0045894	0	0	0	0	1.6104e-05	0	0	1.11467e-05
Thermosediminibacter	0	0	0	0.00489505	2.53643e-05	0	0	0	8.50523e-05	0	0	0	0	0	2.14699e-05	0	3.15886e-05	0	0	4.37292e-05
Leptolyngbya	0.0229398	0	0.270349	0	0	0.445098	0.00251815	0	0	0	0.00242572	0.167043	0	0	0.000888488	0	0	0	0	0.00108652
Salinisphaera	0	0	0	0.00155209	5.62964e-05	0.00813353	0.00538964	0	2.35968e-05	0	0	0.00135687	0	0	2.38264e-05	0	7.01113e-05	0	0	4.85287e-05
Lentisphaera	0	0	0.011971	0	0	0.0118946	3.44197e-05	0	0	0	9.46076e-06	0.00509089	0	0	0	0	0	0	0	0
Ruminococcus	0	0	0	0.0019732	0.000187148	0	0	0	2.99991e-05	0	0	0	0	0	3.02909e-05	0	0	0	0	3.08477e-05
Plantibacter	0	0	0	0.0056565	6.83897e-05	0	0	0	5.01651e-05	0	0	0	0	0	4.3417e-05	0	9.58187e-05	0	0	8.84301e-05
Halococcus	0	0	0	0.00370693	4.48185e-05	0	0	0	0	0	0	0	0	0	3.79372e-05	0.00198372	0.00965629	0	0.00173183	0
Faecalibacterium	0	0	0	0	0	0	0.000134303	0	0	0	0	0	0	0	0	0	0	0	0	0
Propionicicella	0.00320879	0.00230752	0.00144039	0	0	0	0	0	0	0.000317996	0.000418376	0	0	0	0.000229855	0	0	0	0	0.000221075
Pseudoalteromonas	0	0.00869118	0	0	0.000659472	0	0.000530144	0.00230992	0.000696169	0.120475	0	0	0.00272779	0.00197162	0	0.0540538	0.00152093	0.0015199	0.0594596	0
Arsenicicoccus	0	0.00489272	0	0	2.07009e-05	0	0	0	0	0.000425076	0	0	0	0	0	0	0	0	0	0
Plesiomonas	0	0	0	0	0.00149542	0	0	0	0	0	0	0	0	0	0	0	0	0	0	0
Nesiotobacter	0	0	0.0112193	0	0	0	0.000111105	0	0	0	0	0.00539046	0	0	0	0	0	0	0	0
Mobiluncus	0.00130919	0	0	0	0	0	5.8198e-05	0.027297	2.57992e-05	0	0.00010041	0	0.000145226	0.00020702	0	0.00272431	0	2.94627e-05	0.00237839	0
Agrococcus	0	0.00955799	0	0	0	0	0	0	0	0.00144241	0	0	0	0	0	0	0	0	0	0
Salinicoccus	0	0	0	0	0	0	0	0	0	0	0	0	7.11892e-05	0.000228331	0	0	0	0	0	0
Alcaligenes	10.6041	0.000730954	2.59802	0.00424927	0.000903119	0	0.00321477	0.212232	0.00020132	0.00445219	35.6241	0.00347836	0.134872	0.143187	0.196376	4.29764	0.00607808	0.075066	3.83435	0.295226
Mastigocoleus	0	0	0	0.00348688	0	0	0	0	1.76707e-05	0	0	0	0	0	7.13704e-05	0	2.62517e-05	0	0	7.26823e-05
Oenococcus	0	0	0	0	0.000207142	0	4.00445e-05	0.011591	0	0	3.45448e-05	0	6.66174e-05	0	0	0.00187452	0	4.05451e-05	0.00327301	0
Citricoccus	0	0.00318209	0	0	0	0	0	0	0	0.000834536	0	0	0	0	0	0	0	0	0	0
Leptotrichia	0.0064249	0	0	0	0.000903892	0	2.64536e-05	0.0214398	2.34538e-05	0	0.00494605	0	0.000176031	9.40999e-05	0	0	3.48432e-05	2.67843e-05	0.00540542	3.37234e-05
Cellulomonas	0	0.00505914	0	0	0	0	0	0	0	0.000499977	0	0	0	0	0	0	0	0	0	0
Actinobacillus	0.00690391	0.0185569	0.00172171	0.018176	0.0453031	0	5.11506e-05	0.0073996	0.000324037	0.00441386	0.0100165	0	0.0206262	0.000280476	0.0323315	0.0503323	0.0340177	0.000212532	0.00779483	0.000475038
Microvirgula	0	0.00016906	0	0	0	0	0	0	0	0.00169492	0	0	0	0	0	0	0	0	0	0
Paraburkholderia	0.0153229	0.000980517	0.0689332	0	0.000319942	0.103885	0.000591914	0.00151434	0.000344841	0.0175617	0.0153012	0.0302411	0.00114272	0.00137543	0.000611168	0.031941	0.000626142	0.000670934	0.0290626	0.000750714
Pectobacterium	0.000962637	0	0	0	0.00391287	0	0.000974339	0.0114786	0	0	5.53733e-05	0.000282681	0.000112682	3.80551e-05	0	0	3.28521e-05	4.69176e-05	0.00262322	0
Pseudacidovorax	0.00110948	0.000143619	0	0	0	0	0	0	0	0.00356537	0.000132628	0	0	0	0	0	0	0	0	0.000102084
Ktedonobacter	0	0	0	0.00334924	4.04939e-05	0	0	0	1.69732e-05	0	0	0	0	0	6.85531e-05	0	2.52155e-05	0	0	5.23599e-05
Legionella	0	0.00018965	0.0136425	0.00424238	5.12923e-05	0.0181344	0.000167765	0	4.29987e-05	0.00434595	0	0.0111192	0	0	2.17085e-05	0	0.000159698	0	0	8.84301e-05
Brucella	0	0	0.000811711	0	0	0	0	7.30915e-05	0	0	0.0148951	0	0.000160471	0	8.63542e-05	0.00225771	0	2.44166e-05	0.000985519	0.000175883
Eggerthella	0	0.00244092	0	0	0	0	0	0	0	0.00012696	0	0	0	0	0	0	0	0	0	0
Dermatophilus	0	0.0114266	0	0	0	0	0	0	0	0.0018154	0	0	0	0	0	0	0	9.403e-06	0	0
Tetragenococcus	0.0106631	1.91244e-05	0.00997192	0.0178525	0.134597	0.0169295	0.00273217	0.0962286	0.000437769	0.000511288	0.00532285	0.44729	0.000985697	0.000983578	0.000194492	0.0351325	0.00106658	0.000439941	0.0298643	0.00032411
Pannonibacter	0.00168565	0	0.00378334	0	0	0.0080288	3.74665e-05	0.000170338	1.66089e-05	0	9.69626e-05	0.00502274	0.000218151	6.66373e-05	1.67705e-05	0.00175385	7.40231e-05	5.69023e-05	0.0030623	0
Rheinheimera	0	0.00164954	0	0.00332977	2.6839e-05	0	0	0	7.87476e-05	0.0204092	0	0	0	0	2.27182e-05	0	8.35628e-05	0	0	0
Meiothermus	0	0	0.0136837	0	0	0.00917015	0.000106982	0	0	0	0	0.0091788	0	0	0	0	0	0	0	0
Marinilabilia	0	0	0	0.00600038	4.58194e-05	0	0	0	4.80134e-05	0	0	0	0	0	4.84805e-05	0	0.000128392	0	0	9.87433e-05
Palaeococcus	0	0	0.0662172	0.00356835	0	0.124146	0.000451495	0	1.80836e-05	0	1.32584e-05	0.0425129	0	0	6.85373e-05	0	2.68651e-05	0	0	5.12021e-05
Unclassfied	27.2784	9.13123	28.7652	20.1326	35.1056	20.7425	15.1928	9.44816	6.75334	25.9099	37.4561	8.34468	4.66595	5.51562	45.6354	15.8917	7.70139	4.92216	14.6927	9.20885
Marinospirillum	0	0	0.00426885	0	0	0.0113239	0.000126824	0	0	0	0	0.00717858	0	0	0	0	0	0	0	0
Nitratiruptor	0	0	0.0226676	0	0	0.0213796	9.9768e-05	0	0	0	0	0.0133748	0	0	0	0	0	0	0	0
Cyanothece	0.00938766	0	0.182219	0	0.000195399	0.242116	0.00155969	0.00108496	0.000238785	0.00119571	0.00176561	0.102104	0.000960489	0.00760231	0.000527319	0.028108	0.000720762	0.000437142	0.0292889	0.000686071
Thermovibrio	0	0	0.00251145	0	0	0.00799449	2.48709e-05	0	0	0	0	0.00444557	0	0	0	0	0	0	0	0
Xanthomonas	0.00828143	0.00169407	0.0292561	0.00355618	0.00464607	0.0522852	0.0379861	4.8135e-05	3.19825e-05	0.0158028	0.0223404	0.0152492	0.000180838	8.85717e-05	6.11338e-05	0.00431216	1.39881e-05	0.000130868	0.00259609	0.000510112
Filifactor	0	0	0.00175927	0	0	0	0.000372014	0	0	0	0	0.000255803	0	0	0	0	0	0	0	0
Geitlerinema	0.000643862	0	0.542841	0	0	0.842984	0.00465199	0	0	0	8.39545e-05	0.390484	0	0	0.000106654	0	0	0	0	2.23559e-05
Sorangium	0	0	0.149202	0.00301234	5.46308e-05	0.24363	0.00132479	0	9.15948e-05	0	0	0.099232	0	0	4.04114e-05	0	0	0	0	0
Asanoa	0.00347571	0	0.000650087	0	0	0	0	5.85379e-05	0	0	0.0104631	0	3.21296e-05	0	8.64497e-05	0.000904085	0	1.95549e-05	0	7.04311e-05
Sebaldella	0	0	0	0.00669849	0.000496809	0	0	0	4.70026e-05	0	0	0	0	0	4.74598e-05	0	0.000162931	0	0	1.61108e-05
Gilvimarinus	0	0.000316155	0	0	0	0	0	0	0	0.00400375	0	0	0	0	0	0	0	0	0	0
Natronolimnobius	0	0	0.00545158	0	8.36287e-05	0.010569	0.000151461	0.000503298	9.81491e-05	0.000409401	0	0.00616822	0.000368327	0.000225021	0	0.00666271	0.000312452	0.000208161	0.0142186	0
Marinimicrobium	0	0.000147436	0	0	0	0	0	0	0	0	0	0	0	0	0	0	0	0	0	0
Blastopirellula	0	0	0.0352089	0	0	0.0608376	0.000204616	0	0	0	0	0.0228759	0	0	0	0	0	0	0	0
Leptolinea	0	0	0.00757318	0	0	0.00964284	5.62481e-05	0	0	0	0	0.00583138	0	0	0	0	0	0	0	0
Solibacillus	0.00362544	0	0	0	2.8408e-05	0	1.34303e-05	0.049214	2.38146e-05	0.000521514	0.000162201	0	0.000312794	0.000167208	0	0.010059	3.53792e-05	0.000135982	0.00987945	0
Dermacoccus	0	0.00171284	0	0	0	0	0	0	0	0.000892064	0	0	0	0	0	0	0	0	0	0
Afipia	0.00516784	0	0.00206348	0.000871721	0	0.00525481	2.45216e-05	0	0	0	0.0100823	0.000876627	9.55434e-05	0	5.79594e-05	0	0	2.90751e-05	0.00117355	0.000131976
Candidatus Caldiarchaeum	0	0	0	0.00983211	1.98125e-05	0	0	0	6.64357e-05	0	0	0	0	0	0	0	0.000123372	0	0	0.000153709
Pseudomonas	0.132097	1.19949	23.9489	0.125368	0.0722175	34.351	66.843	0.00390868	0.0194327	15.2649	0.291297	18.6015	0.00338516	0.00294714	0.164874	0.0602228	0.057778	0.00239822	0.0496784	0.0882895
Alteromonas	0	0.0085384	0.000405855	0	0	0.00258386	0.000844032	0	0	0.107378	0	0.000431049	0	0	0	0	0	0	0	0
Desulfotignum	0	0	0.0146759	0.00601646	3.35731e-05	0.0119154	2.78016e-05	0	1.40723e-05	0	0	0.00676235	0	0	4.26276e-05	0	6.27177e-05	0	0	8.68223e-05
Methylovulum	0	0	0.00379147	0	0	0.0241382	5.63206e-05	0	0	0	0	0.00402683	0	0	0	0	0	0	0	0
Geobacillus	0	0	0.0150486	0.0129511	0.000214274	0.0145242	2.71109e-05	0.000154231	0.000145849	0	0.000846507	0.00823812	5.6435e-05	0.000120672	9.20382e-05	0.00317601	0.0322593	3.43478e-05	0.00184849	6.56074e-05
Desulfatirhabdium	0	0	0.00421779	0.00610205	3.16185e-05	0.00895077	4.17689e-05	0	5.30121e-05	0	0	0.00485291	0	0	2.67639e-05	0	3.93776e-05	0	0	4.08838e-05
Longilinea	0	0	0.00425854	0.00549372	6.64217e-05	0.00903725	0	0	5.56817e-05	0	0	0.00188454	0	0	4.21676e-05	0	2.06803e-05	0	0	2.86285e-05
Corynebacterium	0.00866576	0.0370664	0.0202922	0	0.000183799	0.0401087	9.14105e-05	0.000525595	5.75921e-05	0.0025094	0.00160735	0.015378	0.000791245	0.147727	4.44737e-05	0.0110372	0.00020414	0.0118634	0.0106371	8.1074e-05
Ruminiclostridium	0.000976641	0	0.0919163	0.00475287	0.000288488	0.129985	0.00113277	0	4.81728e-05	0.000508985	0.000169957	0.065062	0	0	0.000111634	0	0.000993182	0	0	0.00014671
Erwinia	0	0	0.000522846	0.00120827	0.00452866	0	0.0009303	0	0	0	0	0.000138825	3.58993e-05	2.45672e-05	1.23656e-05	0.000646592	0.000109161	0	0	0
Nitratireductor	0.0034604	0	0.00129445	0	0	0	0	0	0	0	0.0129861	0	6.39762e-05	0	8.60689e-05	0.00450051	0	3.89375e-05	0.00078581	0.000175302
Intrasporangium	0	0.000776294	0	0	0	0	0	0	0	0	0	0	0	0	0	0	0	0	0	0
Enterococcus	2.72691	0.000427177	0.857419	1.6399	10.1947	0.51043	0.746052	1.8285	0.0253182	0.0430456	8.12894	0.249353	0.0810308	0.0963519	0.0608272	2.14046	0.126421	0.0396709	1.8961	0.553808
Neptuniibacter	0	0	0.0245819	0	0	0.0400347	0.000237774	0	0	0	0	0.0148754	0	0	0	0	0	0	0	0
Inquilinus	0.0014908	0	0.0096228	0	0	0.0110308	0.000159668	0	0	0	1.2764e-05	0.00811561	0	0	1.32459e-05	0	0	0	0	2.69787e-05
Leifsonia	0	0.0269941	0	0	0	0	0	8.21712e-05	0	0.00207868	0.000213467	0	0	0.000145885	0	0	4.47403e-05	0	0	0
Microbacterium	0.0149642	0.0272765	0.024657	0.063923	0.000725329	0.011609	0.000198716	0.000332373	0.00068492	0.0106073	0.00541215	0.00784029	0	0.00202851	0.00152749	0.00180653	0.00134387	1.52921e-05	0.000617228	0.00198734
Pleurocapsa	0.00150481	0	0.0412767	0	0	0.0536637	0.000350002	0	0	0	0.000173121	0.0253511	0	0	2.99427e-05	0	0	0	0	7.62329e-05
Finegoldia	0	0	0	0.00294609	2.13718e-05	0	0.000203016	0	1.79161e-05	0	0	0	0	0	1.80904e-05	0	0.000126939	0	0	0
Olsenella	0.0034054	0	0	0	0.000501714	0	2.52303e-05	0.038274	7.52163e-06	0	6.52957e-05	0	0.000335783	0.000134623	0	0.00472424	0.000775735	0.000106478	0.00429772	0
Halothermothrix	0	0.00136508	0	0	0	0	0	0	0	0.000350915	0	0	0	0	0	0	0	0	0	0
Collimonas	0	4.97234e-05	0	0	0	0	0	0	0	0.00159086	0	0	0	0	0	0	0	0	0	0
Aestuariimicrobium	0	0.000192113	0	0	0	0	0	0	0	0	0	0	0	0	0	0	0	0	0	0
Mycetocola	0	0.00399094	0	0	0	0	0	0	0	0.000190869	0	0	0	0	0	0	0	0	0	0
Microcoleus	0.0114988	0	0.0338614	0	0	0.0586446	0.000314982	0	0	0	0.00156344	0.0175038	0	0	0.000592274	0	0	0	0	0.000755491
Sporomusa	0	0.000211324	0	0	0	0	0	0	0	0.000627749	0	0	0	0	0	0	0	0	0	0
Calditerrivibrio	0	0	0.000834771	0	0	0	0	0	0	0	0.000171154	0	0	0	4.44037e-05	0	0	0	0	2.261e-05
Agrobacterium	0.00233783	0.000179178	0.00233206	0.0160384	0.000550012	0	3.46417e-05	0	0.000103889	0.00295872	0.00014942	0.00154801	0	3.08065e-05	0.000121239	0.000810806	0.000152184	3.50747e-05	0	0.000327256
Caenispirillum	0	0	0.00263533	0	0	0	0	0	0	0	0	0.00349865	0	0	0	0	0	0	0	0
Comamonas	0.0113586	0.00443091	0.00736516	0	0	0	0	0.000570684	0	0.0483224	0.0494163	0	8.94565e-05	0.000230143	0.000415944	0.00794454	0	0.000130468	0.00669454	0.000423937
Chondromyces	0	0	0.0821	0	0	0.121025	0.000882206	0	0	0	8.62673e-05	0.0572888	0	0	3.09537e-05	0	0	0	0	4.77523e-05
Aquitalea	0	0.000116112	0	0	0	0	0	0	0	0.00306976	0	0	0	0	0	0	0	0	0	0
Dickeya	0	0.000107453	0.00165353	0	0.00543095	0.00355649	0.00498724	3.24254e-05	0	0.00191517	0	0.00114666	0	0	0	0.00400634	2.8182e-05	2.16638e-05	0.000874406	0
Oceanibaculum	0	0.000966669	0.00989793	0.0577114	0.000451464	0.0113133	0.000126101	0	0.000473081	0.0101294	0	0.00600435	0	0	0.000353202	0	0.00125657	0	0	0.000566032
Plantago	0	0	0.00748102	0	0	0.00560093	2.61368e-05	0	0	0	0	0.0100494	0	0	0	0	0	0	0	0
Polaromonas	0	0.000343402	0	0	0	0	0	0	0	0.00317798	0	0	0	0	0	0	0	0	0	0
Pelosinus	0	0	0	0	0	0	0	0	0	0	0	0	0	0	0	0	0.000439639	0	0	0
Taylorella	0.00192527	0	0	0	0	0	2.13963e-05	6.48508e-05	0	0	0.0138249	0	0	0.000190276	5.74636e-05	0.00200317	0	6.49913e-05	0.00174881	0.00017556
Ahrensia	0.00365354	0	0.00820017	0	0	0.017402	4.06032e-05	9.22992e-05	3.59989e-05	0.000262778	0.000262701	0.00399171	0	0.000295065	9.71145e-05	0.00380136	5.34802e-05	0.000126862	0.00414835	0.000185086
Erysipelatoclostridium	0	0	0	0	0.000411929	0	0	0	0	0	0	0	0	0	0	0	0	0	0	0
Aphanizomenon	0	0	0.00218468	0	0	0.00347716	0	0	0	0	0	0.00290037	0	0	0	0	0	0	0	0
Sutterella	0	0	0	0	0.000496377	0	0	0	0	0	0	0	0	0	0	0	6.18185e-05	0	0	0
Curvibacter	0	0.000799606	0.00562372	0	0	0	0	0	0	0.0112173	0.00151398	0.00410631	0	8.0699e-06	0	0	0	0	0	5.30581e-05
Coprococcus	0	0	0	0	0	0	0	0	0	0	0.000103634	0	0	0	0	0	0	0	0	0
Synechococcus	0.0276342	0	0.438861	0.00350748	1.81744e-05	0.629245	0.00356165	0	3.04715e-05	0	0.00355177	0.272221	0	0	0.0015148	0	4.52687e-05	0	0	0.00163031
Thalassolituus	0	0.00109975	0	0	0	0	0	0	0	0.0175509	0	0	0	0	0	0	0	0	0	0
Haemophilus	0.0120212	0.00017473	0.00390534	0.0199889	0.0229063	0	0.00303371	0.000305083	0.000323134	0.0268095	0.0312435	0.00225057	0.000343025	0.000299522	0.0569719	0.0134798	0.0342506	0.000266331	0.00859522	0.000604561
Bradyrhizobium	0.00699211	0.000180812	0.0103519	0.00501562	4.13546e-05	0.0296041	0.00131725	0.0133612	9.18582e-05	0.00211487	0.0085326	0.00765184	0.000175677	6.26068e-05	8.12732e-05	0.00491715	5.15028e-05	5.28949e-05	0.00143854	0.000136821
Methanosaeta	0	0	0.0127036	0.000739949	5.3678e-05	0.0195972	6.22438e-05	0	4.49986e-05	0	1.34238e-05	0.00660703	0	0	5.24017e-05	0	3.34251e-05	0	0	0
Arenimonas	0	0	0	0.00405322	5.88065e-05	0	0	0	4.92978e-05	0	0	0	0	0	0	0	0.000146474	0	0	2.53462e-05
Kerstersia	0.0232953	0	0.00564291	0	0	0	8.71227e-06	0.000515773	0	0	0.0873747	0	0.000357655	0.00028109	0.000520499	0.0118955	0	0.000194852	0.00961956	0.000911827
Jejuia	0	0	0	0.00478978	4.96377e-05	0	0	0	4.16116e-05	0	0	0	0	0	2.10082e-05	0	6.18185e-05	0	0	6.41832e-05
Eubacterium	0	0	0.0153666	0	0.000835972	0.0357917	0.000333616	0	0	0	0	0.0111227	0	0	0	0	0	0	0	0
Thioalkalivibrio	0	0	0.00692268	0	0	0.0100576	4.13981e-05	0	0	0	0	0.00339656	0	0	0	0	0	0	0	0
Spirosoma	0	6.92867e-05	0	0	0	0	0	0	0	0.000926186	0	0	0	0	0	0	0	0	0	0
Bavariicoccus	0	0	0	0	0	0	9.18916e-06	0.000499229	0	0	0.000195242	0	1.09853e-05	1.63437e-05	0	0.000430154	0.00198741	6.68595e-06	0	0
Ornithinibacillus	0	0	0	0	0	0	0	0	0	0	0	0	0	0	0	0	0.000594737	0	0.000361823	8.07171e-06
Deefgea	0	0.000126164	0.0185639	0	0	0.0337674	0.000126061	0	0	0.000843244	0	0.00929478	0	0	0	0	0	0	0	0
Nonlabens	0	0	0	0	0	0	0.000234475	0	0	0	0	0	0	0	0	0	0	0	0	0
Ignisphaera	0	0	0.00229562	0.00353531	3.66374e-05	0.0146149	0.000102301	0	4.607e-05	0	0	0.00426671	0	0	0	0	6.84419e-05	0	0	6.31644e-05
Proteus	0.0114046	0.000603789	0.9282	1.8023	10.6827	1.62093	2.96699	0.0360581	0.0259568	0.0365115	0.0326646	0.734653	0.0372509	0.0284833	0.016148	0.766197	0.058672	0.017081	0.794462	0.0230064
Bifidobacterium	0.0234608	0.00642567	0.022705	0	0	0.0159074	0.000118771	0	0	0.000605098	0.00241317	0.00689971	0	0	0.000923132	0	0	0	0	0.00129475
Anaerococcus	0	0	0	0.00442633	7.50619e-05	0	0	6.1248e-05	0.000104274	0	0	0	0.000159886	0.000269995	0.00010413	0.00260711	0.0268351	5.63904e-05	0.00286512	3.23525e-05
Gallionella	0	0.00041991	0	0	0	0	0	0	0	0.00557734	0	0	0	0	0	0	0	0	0	0
Thiomargarita	0	0.00018376	0	0.00326337	0	0	0	0	1.65379e-05	0.00280732	0	0	0	0	3.33977e-05	0	7.37067e-05	0	0	0
Carnobacterium	0.0519374	0.000646911	0.0009927	0.00353642	0.0145201	0.000686752	0.000671661	0.440808	0.000384087	0.00173091	0.0113126	0	0.00316401	0.00281984	5.45694e-05	0.0879112	0.00358442	0.0010816	0.0750984	9.83907e-05
Truepera	0	0	0.0338129	0	0	0.068025	0.000243103	0	0	0	9.27434e-06	0.0214144	0	0	9.62445e-06	0	0	0	0	1.3979e-05
Flavobacterium	0	0	0.00045486	0.00410067	2.60808e-05	0.00289584	0.00104406	0	7.04396e-05	0	0	0	0	0	5.47754e-05	0	0.000462018	0	0	3.33e-05
Clostridioides	0	0	0	0	0.00332746	0	0.00045517	0.0048784	6.34407e-05	0	0.000312422	0	0.000181532	0	1.46349e-05	0	0	0	0	0
Nocardia	0	0.00324673	0.117217	0	0	0.162082	0.000957263	0	0	0.000403553	0	0.0660253	0	0.00176221	0	0	0	2.7113e-05	0	0
Pimelobacter	0	0.00395053	0	0	0	0	0	0	0	0.000218982	0	0	0	0	0	0	0	0	0	0
Methylohalobius	0	0.000103717	0	0	0	0	0	0	0	0.00103983	0	0	0	0	0	0	0	0	0	0
Micavibrio	0	0	0.00607943	0	0	0.00322536	4.51536e-05	0	0	0	0	0.00322841	0	0	0	0	0	0	0	0
Cardiobacterium	0.00801387	0	0.00104943	0	0.000125249	0	0	0.000269939	4.49986e-05	0.000218982	0.0102764	0	8.0011e-05	0.000286716	8.37327e-05	0.00237585	6.68503e-05	0.0160675	0.00473109	0.000113696
Sphingomonas	0	0.00097672	0	0	0	0	0	0.000113073	0	0.0116001	0	0.000666836	0	6.63525e-05	0	0	2.45689e-05	0.000113318	0.00304921	0
Thermanaerovibrio	0	0	0.00761982	0	0	0.0106118	0.000113189	0	0	0	0	0.00758702	0	0	0	0	0	0	0	0
Segetibacter	0	0	0	0	0	0	0.000171171	0	0	0	0	0	0	0	0	0	0	0	0	0
Tepidimonas	0	0	0.00211395	0	0	0.0201875	0	0	0	0	0	0.00112259	0	0	0	0	0	0	0	0
Nicotiana	0	0	0	0	0	0	0	0	0	0	8.18561e-05	0	0	0	0.000127419	0	0	0	0	0.000129762
Pseudaminobacter	0	0	0	0	0	0	0	0	0	0	8.27557e-05	0	0	0	0	0	0	0	0	0
Candidatus Brocadia	0	0	0	0.00395955	0.00455167	0	0	0	0.000103197	0	0	0	0	0	4.67467e-05	0.000768132	5.11033e-05	1.66143e-05	0	7.07441e-05
Lipotes	0	0.00022769	0	0	0	0	0	0	0	0.0020925	0	0	0	0	0	0	0	0	0	0
Gemella	0	1.23582e-05	0.00216058	0.00632635	0.00013498	0	0	0.000126752	8.547e-05	0.000165197	0	0	4.24637e-05	0.000495521	5.71276e-05	0.00295324	0.0515179	0.000103378	0.00498282	0.000151262
Gallaecimonas	0	0.000672728	0.00314267	0	0	0.0050019	2.33414e-05	0	0	0.00847135	0	0.00292053	0	0	0	0	0	0	0	0
Actinomyces	0	0.0380917	0	0	0	0	0	0	0	0.00428947	0.00013097	0	0	0	3.39785e-05	0	0	1.45375e-05	0	6.92062e-05
Hyperthermus	0	0	0.0270197	0	0	0.0376292	0.000200683	0	0	0	0	0.0197292	0	0	0	0	0	0	0	2.28699e-05
Kinetoplastibacterium	0	7.5473e-05	0	0	0	0	0	0	0	0.00378331	0	0	0	0	0	0	0	0	0	0
Ixodes	0.00152231	0	0.00113891	0	0	0	0	0.000153832	0	0	0.0113253	0	0.000112578	0	0.000121164	0	0	0	0.00138278	0.000123391
Kluyvera	0	0	0	0	0	0	0.00156522	0	0	0	0	0	0	0	0	0	0	0	0	0
Candidatus Magnetobacterium	0	0	0.00298314	0	0	0.004748	0.000143896	0	0	0	0	0.00158416	0	0	0	0	0	0	0	0
Nitrosococcus	0.00170024	0.0310365	0	0	0	0	0	0.0102801	0	0.00456263	0	0	6.28684e-05	0.000100821	0	0.00176903	2.4888e-05	0	0	0
Sanguibacter	0	0.000314738	0	0	0	0	0	0	0	0	0	0	0	0	0	0	0	0	0	0
Neisseria	0	0	0	0.00193571	0.00400848	0	0	3.29093e-05	0	0.000576504	0.000148094	0	5.54298e-05	0	0	0	0.0104447	0	0.00550259	0
Jeotgalicoccus	0	0	0	0	0	0	0	0.000183744	3.58322e-05	0.000523124	0	0	0.000134468	0.0297591	0	0.00378376	5.32326e-05	8.18409e-05	0.00330331	0
Laribacter	0	0	0	0	0.00137646	0	0	0	0	0	0	0	0	0	0	0	1.51293e-05	0	0	0
Granulicatella	0.0024858	2.58866e-05	0	0.0428972	0.00138715	0	0.000984707	0.0124022	0.000706678	0.000684529	5.12457e-05	0.000110824	0.000969014	0.00121	0.000355786	0.0200479	0.310393	0.000582613	0.0326833	0.00057882
Janthinobacterium	0.00198361	0.00581356	0	0.00509085	0	0	0	0	3.43989e-05	0.0564831	0.00619957	0	0	0	7.42036e-05	0	0.00015331	4.46405e-05	0	7.07441e-05
Rhodovibrio	0	0	0	0.00441207	1.23102e-05	0	0	0	1.03197e-05	0	0	0	0	0	1.04201e-05	0	9.1986e-05	0	0	0.000116728
Planktothrix	0.0066852	0	0.056938	0	0	0.0915738	0.000692616	5.6296e-05	0	0	0.0174169	0.0407766	3.08991e-05	6.60701e-05	4.70145e-05	0.00086946	0	3.7612e-05	0.000759059	0.000234146
Thermus	0	0	0	0.00496489	0.000109595	0	0	0	0.000128937	0	0.000214607	0	0	0	4.80434e-05	0	7.37403e-05	0	0	5.10406e-05
Natrialba	0	0	0	0	0	0	0	0	0	0.000697498	0	0	0	0	0	0	0	0	0	0
Deinococcus	0	0	0.0459445	0	0	0.0709861	0.000460417	0	2.40365e-05	0	0	0.0341278	0	0	9.81791e-06	0	0	0	0	1.87705e-05
Megasphaera	0	0	0	0.0937709	0.00166389	0	0	0.0024894	0.00198029	0.00134118	1.85487e-05	0	0.00224525	0.00217986	0.000958936	0.053549	0.720212	0.00136871	0.0466745	0.00159575
Pseudopropionibacterium	0	0.00545323	0	0	0	0	0	0	0	0.000445709	0	0	0	2.37408e-05	0	0	0	0	0	0
Peptoniphilus	0.0139857	0	0	0	7.44206e-05	0	0.000305616	0.108482	0.000112406	0.000192168	0.000270705	0	0.000712941	0.000170819	0	0.0197135	0.000535628	0.000160354	0.0158203	0
Mannheimia	0	0	0	0	0.000273154	0	0	0	2.28987e-05	0	0	0	0	0	0	0	0	0	0	0
Campylobacter	0	0	0	0.00340297	0.00627508	0	0	0.000106119	8.27782e-05	0.000802102	0	0	0	0	2.08959e-05	0.00290081	0.0221865	9.45329e-05	0.00506494	0.000141615
Clostridiisalibacter	0.00100193	0	0.00487234	0	0	0.00477222	1.11348e-05	0	0	0	0	0.00437866	0	0	0	0	0.000618829	0	0	0
Methylococcus	0	0.000126542	0	0	0	0	0	0	0	0.00169154	0	0	0	0	0	0	0	0	0	0
Nocardioides	0	0	0	0	0	0	0	0	2.14993e-05	0	0.000188269	0	0	0.000215646	0	0	0	0	0	0
Gossypium	0.0949521	0	0.383869	0.000560666	0.00136756	0.465379	0.00267028	0.00515594	0.00146131	0.00820287	0.0115483	0.226604	0.00442195	0.0044401	0.00493696	0.124634	0.00306234	0.00247053	0.131087	0.00623663
Kocuria	0	0.0618141	0	0	0	0	0	0	0	0.0091371	0	0	0	2.62272e-05	0	0	0	0	0	1.13372e-05
Dechloromonas	0	0.000230013	0	0	0	0	0	0	0	0.00230602	0	0	0	0	0	0	0	0	0	0
Acetohalobium	0	0	0.00600787	0	0	0.00695432	4.86786e-05	0	0	0	1.39977e-05	0.00232029	0	0	0	0	0	0	0	0
Streptacidiphilus	0	0.00157685	0.0283754	0	0	0.0586053	0.000177902	0	0	0.000172775	0	0.0166106	0	0	0	0	0	0	0	0
Spirochaeta	0	0	0.0230509	0.00566619	3.16185e-05	0.0534067	0.000273968	0	3.9759e-05	0	0	0.0172175	0	0	4.01458e-05	0	9.84439e-05	0	0	1.36279e-05
Moorea	0.000522282	0	0.111117	0	0	0.178958	0.000817039	0	0	0	0	0.0689886	0	0	0	0	0	0	0	0
Castellaniella	0.0412987	0	0.0066433	0	0	0	0	0.00049588	0	0	0.134507	0	0.000589346	0.000524856	0.000749461	0.0145056	4.55832e-05	0.000351046	0.0166257	0.00105237
Archaeoglobus	0	0.00209735	0.0432097	0.00880295	8.87751e-05	0.0284793	0.000392157	0	0.000135364	0	0	0.0321651	0	0	0.000119982	0	0.000270935	0	0	0.000162024
Paracoccus	0.00607354	0.000260894	0.010759	0	0	0.00210192	9.80865e-05	0.000122748	0	0	0.0182871	0.00506998	8.98305e-05	0.000112047	9.81295e-05	0.00210642	2.37077e-05	9.11219e-06	0.000367792	0.000164097
Wolbachia	0.00532967	0	0.00820196	0	0	0.00692856	8.08305e-05	0	0	0	0.000479516	0.00577925	0	0	0.000122365	0	0	0	0	0.000448612
Paraprevotella	0	0	0	0	0	0	0.000912584	0	0	0	0	0	0	0	0	0	0	0	0	0
Microcystis	0.00659231	0	0.0157116	0.00771672	2.94032e-05	0.0233297	5.97147e-05	0	6.7903e-05	0	0.000733852	0.00768473	0	0	0.000389467	0	0.000119187	0	0	0.000516165
Roseateles	0	0	0.0104528	0	0	0.0295765	0.000120767	0	0	0	1.48829e-05	0.00894298	0	0	0	0	0	0	0	0
Helcococcus	0	0	0	0.00284936	0	0	0	0	4.33196e-05	0	0	0	0	0	2.91607e-05	0	0	0	0	2.96967e-05
Hydrocarboniphaga	0	0	0	0	0	0	0	0	0	0.0018225	0	0	0	0	0	0	0	0	0	0
Microchaete	0	0	0	0	0	0	0	0	0	0	0.000151481	0	0	0	0.000157199	0	0	0	0	0.000137219
Verrucomicrobium	0	0	0.000337746	0	0	0.0129015	0	0	0	0	0	0.000538068	0	0	0	0	0	0	0	0
Rhodanobacter	0	0.000133468	0.00381609	0	0	0.00728849	3.40118e-05	0.00192582	0	0.000594709	0	0.00364768	0	0	0	0	0	0	0	0
Methanothermus	0	0	0.00415321	0.0166893	0.000298237	0	3.0847e-05	0	0.000115405	0	1.33052e-05	0.0024812	0	0	0.000131	0	0.000249888	0	0	0.000146868
Xylella	0	0	0	0	0.000546015	0	0	0	0	0	0	0	0	0	0	0	0	0	0	0
Azospira	0	0	0	0.00213304	0	0	0	0	4.32389e-05	0	0	0	0	0	2.18298e-05	0	3.2118e-05	0	0	4.44621e-05
Elioraea	0	0	0.0166418	0	0	0.0176968	6.3262e-05	0	0	0	0	0.00805198	0	0	0	0	0	0	0	0
Occidentia	0	0.000848692	0.00632668	0.0398681	0.000352248	0.0134262	0	0	0.000450709	0.0077145	6.8879e-05	0.00522621	0	0	0.000455094	0	0.000969732	0	0	0.00063214
Actinoalloteichus	0	0.00178584	0	0	2.16728e-05	0	0	0	0	0	0	0	0	0	0	0	0	0	0	0
Advenella	0.0217496	0	0.0202685	0	0.00198715	0.0209018	0.000180307	0.000594568	0	0	0.0729284	0.00348692	0.000133302	0.000423272	0.00039932	0.00557978	3.85847e-05	0.000198481	0.00664283	0.000412218
Marivirga	0	0	0	0.00533472	8.29277e-05	0	0	0	0	0	0	0	0	0	0	0	3.44259e-05	0	0	0
Methylocella	0	0.000176104	0	0	0	0	0	0	0	0.00353109	0	0	0	0	0	0	0	0	0	0
Methanosarcina	0	0	0.00533835	0.000902633	0.00641045	0	0	0	2.19568e-05	0	0	0.00175813	2.05994e-05	2.20234e-05	5.54259e-06	0.00028982	4.07739e-05	1.25373e-05	0	5.64448e-06
Phaeospirillum	0	0	0.00713202	0	0	0	4.23772e-05	0	0	0	0	0.00227242	0	0	0	0	0	0	0	0
Desulfobulbus	0	0	0	0.00776162	6.1201e-05	0	0	0	5.13052e-05	0	0	0	0	0	3.5523e-05	0	0.000198171	0	0	0.000120587
Thermicanus	0	0.00575413	0	0	0	0	0	0.00159392	0	0.000680691	4.53661e-05	0	0	0	0	0	0	0	0	0
Brachyspira	0	0	0	0	0	0	7.09732e-05	0	0	0	0	0	0	0	0	0	0	0	0	0
Hydrogenivirga	0	0	0.00743572	0	0	0.0146914	7.61754e-05	0	0	0	0	0.00517409	0	0	0	0	0	0	0	0
Nodosilinea	0.000975387	0	0.00535138	0	0	0	0	0	0	0	0.000640617	0	0	0	0.000302514	0	0	0	0	0.000441511
Tepidanaerobacter	0	0	0	0	0	0	6.87378e-05	0	0	0	0	0	0	0	0	0	0	0	0	0
Acidithiobacillus	0	0.000283574	0.000641571	0	0	0	0	0	0	0.00434195	8.22136e-05	0	0	0	5.11903e-05	0	0	0	0	3.47542e-05
Lachnospira	0	0	0	0	0	0	0	0	0	0	0	0	0	0	0	0	5.528e-05	4.24943e-05	0	0
Klebsiella	2.39502	0.00392272	4.41623	1.90947	13.1872	6.0672	10.9968	0.0916319	0.0691068	0.395387	9.2547	2.89211	0.391213	0.0688267	0.576423	1.95346	0.0856451	0.0369177	1.85121	0.110144
Enterobacter	0.128554	0.00020174	0.0933714	0.0661285	0.0871177	0.499547	0.0589108	0.000587076	0.000423143	0.0297301	0.0332984	0.0497158	0.00235993	0.000611065	0.0735213	0.033533	0.000859141	7.73186e-05	0.0737499	0.000665971
Orenia	0	0	0	0	0.0001378	0	6.5147e-05	0	0	0	0	0	0	0	0	0	0	0	0	0
Thermanaerothrix	0	0	0.00667585	0.00702471	1.4988e-05	0.00935448	2.3722e-05	0	5.02582e-05	0	0	0.00561489	0	0	3.80603e-05	0	7.46639e-05	0	0	5.16799e-05
Mucilaginibacter	0	0	0	0	0	0.0013919	0.000543865	0	0	0	0	0.000340942	0	0	0	0	0	0	0	0
Atopococcus	0.0285677	0	0	0	0.000732247	0.00331686	0.0001778	0.232797	0.000259213	0.000721092	0.000398477	0	0.00124506	0.000910239	0	0.0339714	0.000682468	0.000651226	0.0409254	0
Knoellia	0	0.00697773	0	0	0	0	0	0	0	0.000656665	0	0	0	0	0	0	0	0	0	0
Microlunatus	0	0.00189779	0	0	0	0	0	0	0	0.000482884	0	0	0	0	0	0	0	0	0	0
Aquifex	0.00181831	0	0.00680184	0	0	0	0	0	0	0	0.000244053	0	0	0	0.000180904	0	0	0	0	0.000184229
Thioflavicoccus	0	0	0.00540507	0	0	0.00312828	4.37945e-05	0	0	0	0	0.00443591	0	0	0	0	0	0	0	0
Nanoarchaeum	0	0	0.00464936	0	0	0.0118399	2.76256e-05	0	0	0	0	0.00197519	0	0	0	0	0	0	0	0
Desulfobacca	0.00534362	0	0.00356169	0	0	0	0	0	0	0	7.68445e-05	0.00141854	0	0	7.97455e-05	0	0	0	0	5.41409e-05
Oribacterium	0	0	0	0.00581442	0.00248545	0	0	0	3.92881e-05	0	0	0	0	0	1.98352e-05	0	0.000125624	0	0	8.07991e-05
Sulfuricella	0	0	0.181732	0	0	0.289247	0.00147248	0	0	0	0	0.1222	0	0	0	0	0	0	0	0
Vagococcus	0	0	0	0	0	0	0	2.00448e-05	1.17269e-05	0	0	0	0	0	0	0	0.000679442	0	0	0
Lacticigenium	0	0	0	0	0	0	0	0	0	0	0	0	0	0	0	0	0.000607302	0	0	0
Coleofasciculus	0	0	0	0	0	0	0	0	0	0	0	0	0	0	2.33984e-05	0	0	0	0	4.76569e-05
Methanotorris	0	0	0.105854	0.00581147	4.2158e-05	0.186599	0.0010895	0	5.30121e-05	0	1.39459e-05	0.0688372	0	0	5.01575e-05	0	7.87551e-05	0	0	3.63411e-05
Thermocrispum	0	0.00204185	0	0	0	0	0	0	0	0.000381739	0	0	0	0	0	0	0	0	0	0
Acidipropionibacterium	0.00479806	0.00459608	0.00461528	0	0	0	0	0	0	0	0.00048628	0	0	0	0.000245499	0	0	0	0	0.000381963
Micrococcus	0	0.0200305	0	0	0	0	0	0	0	0.00233227	0.000173121	0	0	0.000146027	0	0.000782848	0	0	0	0
Thiothrix	0	0	0.00568721	0	9.92754e-05	0.0120691	2.81603e-05	0	0	0	0	0.00251677	0	8.34757e-05	0	0	0	0	0	0
Raoultella	0.00563541	0.000554993	0.00193953	0.00210019	0.00996391	0	0.000874688	0.000109155	2.55438e-05	0.00134518	0.0160623	0	0.000167753	0.000153728	5.15845e-05	0.002023	1.8974e-05	7.29276e-05	0.00176613	0.000118199
Pyrococcus	0	0	0.0612191	0.00616733	6.10085e-05	0.133896	0.000502061	0	1.70479e-05	0	0	0.0438761	0	0	3.44276e-05	0	5.06531e-05	0	0	0
Mastigocladopsis	0	0	0.0445173	0	0	0.0834647	0.00046777	0	0	0	0	0.0293732	0	0	0	0	0	0	0	0
Paeniglutamicibacter	0	0.00338353	0	0	0	0	0	0	0	7.82512e-05	0	0	0	0	0	0	0	0	0	0
Vulcanisaeta	0	0	0.0019854	0	0	0.00631997	0	0	0	0	0	0.00184506	0	0	0	0	0	0	0	0
Sphaerobacter	0	0	0.0504077	0	0	0.0636546	0.000550809	0	0	0	1.94323e-05	0.0327635	0	0	0	0	0	0	0	0
Barnesiella	0	0	0	0	0	0	0.000221941	0	0	0	0	0	0	0	0	0	0	0	0	0
Psychrobacter	0	0.000626063	0.00679397	0.000922256	3.34515e-05	0.0108134	2.52303e-05	0	0	0.0042801	0	0.00270589	0	0	5.66308e-05	0	8.33206e-05	0	0	2.88359e-05
Aneurinibacillus	0.0010731	0	0.00080284	0	0	0	0	0	0	0	0.000123455	0	0	0	2.13526e-05	0	0	0	0	4.34902e-05
Moritella	0	0	0.0315695	0	0	0.0463813	0.000216439	0	0	0	0	0.0174094	0	0	0	0	0	0	0	0
Sneathiella	0	0	0.0556293	0.00213901	3.87925e-05	0.113743	0.000509997	0.000125996	0.000101896	0.000269035	8.9652e-05	0.0378325	0.000172888	0.000147871	0.000177283	0.00366294	0.0104483	2.10448e-05	0.00509654	0
Simiduia	0	0	0.0025331	0	0	0.00537561	0	0	0	0	0	0.00179356	0	0	0	0	0	0	0	0
Pasteurella	0	0	0	0.00225658	0.00580072	0	0	0.000119008	8.23379e-05	0	0	0	0.000132533	0.000137646	1.38565e-05	0.00362275	0.0236693	3.13433e-05	0.00189765	5.64448e-05
Acinetobacter	23.7149	84.5102	0.0446522	26.2521	0.685059	0.0357274	0.0483515	40.6007	92.0393	12.4857	0.654042	0.040386	93.2992	1.69661	0.203546	42.2117	1.21944	92.6767	45.3176	0.270324
Acidobacterium	0	0	0.0204193	0	0	0.0190242	5.91844e-05	0	0	0	0	0.0119013	0	0	0	0	0	0	0	0
Burkholderia	0.0366262	0.00178178	0.0339241	0.00977451	0.00164865	0.0102039	0.0105547	0.000885809	0.000149473	0.0322981	0.130438	0.00967738	0.000436262	0.00044753	0.00137606	0.0134272	0.0283676	0.000355145	0.0224003	0.00215427
Solirubrobacter	0	0	0.00957267	0	0	0.0211979	8.65551e-05	0	0	0	4.26672e-05	0.00309427	0	0	0	0	0	0	0	0
Desulfosporosinus	0	0	0	0.00267939	0	0	0	0	6.11034e-05	0	0	0	0	0	8.22637e-05	0	0	0	0	2.0944e-05
Pedobacter	0	0	0.00566894	0.00743793	1.83187e-05	0.0150495	0.000467296	0	0.000118665	0	0	0.00637418	0	0	4.65182e-05	0	2.2814e-05	0	0	1.57911e-05
Brachybacterium	0	2.69792	0	0	0.000137315	0	3.80388e-05	0.000124743	3.37833e-05	0.297227	0.000388354	0.000162881	0	0.000883683	5.55888e-05	0	0.000401588	0.000254386	0.00131161	8.56179e-05
Simonsiella	0.0030212	0	0	0	7.10201e-05	0	0	0.000305297	0	0	0	0	0.000223425	0.000238869	0	0.00314343	0	0.0210092	0.00548858	0
Enhydrobacter	0.00352247	0.0296233	0	0	0	0	0	0.0579312	3.47074e-05	0.00557373	0.000118196	0	0.000618676	0.00038294	0	0.00916248	5.15616e-05	0.000178362	0.00479943	0
Parachlamydia	0	0	0.0218076	0	0	0.0354698	0.000298304	0	0	0	0	0.0105984	0	0	0	0	0	0	0	0
Yersinia	0.00743211	0.000615101	0.00779872	0.0213203	0.114232	0	0.0108804	0.000760044	0.000288694	0.0125153	0.0165433	0.00141113	0.000599175	0.000461455	0.02303	0.07158	0.000699692	0.000250736	0.0134032	0.000554784
Sciscionella	0	0.00216502	0	0	0	0	0	0	0	0.000125829	0	0	0	0	0	0	0	0	0	0
Rathayibacter	0	0.00793393	0	0	0	0	0	0	0	0.000397874	0	0	0	0	0	0	0	0	0	0
Johnsonella	0	0	0.000548208	0	0	0	0.0014305	0	0	0	0	0.000923168	0	0	0	0	0	0	0	0
Kouleothrix	0	0	0.000614727	0	0	0.00391362	0	0	0	0	0	0.0022851	0	0	0	0	0	0	0	0
Thalassobaculum	0	0	0.0167148	0	0	0.0262984	0.000106907	0	0	0	6.82135e-06	0.0133312	0	0	0	0	0	0	0	0
Oligella	0	0	0.00220379	0	0	0	2.18242e-05	0	0	0	0	0.0011703	0	0	0	0	0	0	0	0
Desulfurispirillum	0.00587958	0	0.00351903	0.00533472	0.0165855	0	0.00718763	0.000316876	4.63459e-05	0.000338308	0.0215326	0.000934369	8.69617e-05	0	9.35935e-05	0.00734095	6.88518e-05	2.64635e-05	0.00427255	0.000142971
Limnohabitans	0	0.000211324	0	0	0	0	0	0	0	0.00188325	0	0	0	0	0	0	0	0	0	0
Clavibacter	0	0.00352897	0	0	0	0	0	0	0	0.000646876	0	0	0	2.14751e-05	0	0	0	0	0	0
Eremococcus	0.00253391	0	0	0.001682	0.00951732	0	0.000776024	0.0321777	4.20149e-05	0	0.000330707	0.000650864	0.000140541	0.000200342	0	0.00749117	8.77442e-05	0.00016203	0.00502412	0
Oscillatoria	0.0230106	0	0.482954	0.00446566	6.07409e-05	0.781746	0.00425357	0.000239088	9.32501e-05	0.00217298	0.00239417	0.32249	0	9.3533e-05	0.00095501	0	0.000119697	0	0	0.00144029
Thiocapsa	0	0.000678204	0	0	0	0	0	0	0	0.00722641	0	0	0	0	0	0	0	0	0	0
Methanoculleus	0	0	0.0107206	0	0	0.0155246	5.43342e-05	0	0	0	0	0.00439809	0	0	0	0	0	0	0	0
Morococcus	0	0	0	0	0	0	0	3.09102e-05	0	0	0	0	0	0	0	0	0.00134285	0	0	0
Hyalangium	0	0	0.00810861	0.00840471	2.90334e-05	0.0181483	3.79552e-05	0	6.08472e-05	0.000697498	0	0.00506287	0	0	0.000122878	0	3.6158e-05	0	0	7.50822e-05
Nostoc	0.00725275	0	0.060974	0.00556039	4.48185e-05	0.106832	0.000542935	0	3.75717e-05	0	0.000793961	0.0444781	0	0	0.000342146	0	0.000111633	0	0	0.00056961
Cyanobium	0	0	0.0194027	0	0	0.0385529	0.000156687	0	0	0	0	0.0151347	0	0	0	0	0	0	0	0
Thermobaculum	0	0	0.0793228	0	0	0.127958	0.00066793	0	0	0	0	0.0518764	0	0	0	0	0	0	0	0
Megamonas	0	0	0	0.0128429	0.000126227	0	4.90433e-05	0.000552866	0.00022863	0.000482884	0	0.000876627	0.000327236	6.16286e-05	6.20399e-05	0.0081097	0.0816858	0.000162835	0.00996774	0.000184599
Thermofilum	0	0	0.039162	0	0	0.0780454	0.000581525	0	0	0	0	0.0311104	0	0	1.98352e-05	0	0	0	0	0
Microvirga	0	0	0.00515508	0.00774695	2.67612e-05	0.00820487	1.91441e-05	0	3.36511e-05	0	1.65148e-05	0.00171096	0	0	2.26523e-05	0	9.99848e-05	0	0	5.76718e-05
Halotalea	0	0.00177336	0	0	0	0	0	0	0	0.023333	0	0	0	0	0	0	0	0	0	0
Symbiobacterium	0	0	0.0039708	0	0	0.0151679	2.35938e-05	0	0	0.00245641	0	0.00210864	0	0	0	0	0	0	0	0
Brenneria	0	0	0.0165442	0	0	0.0356436	0.0221576	0	0	0	0	0.0111103	0	0	0	0	1.57943e-05	0	0	1.09323e-05
Oleispira	0	0.000268098	0	0	0	0	0	0	0	0.00295136	0	0	0	0	0	0	0	0	0	0
Morganella	0.000627405	0.000636274	0.0105339	1.15141	7.43871	0.0116059	0.0276853	0.0234984	0.0179222	0.0248086	0.000225878	0.00659535	0.0249417	0.0204679	0.0111742	0.39342	0.0380849	0.0108491	0.497169	0.0115446
Lechevalieria	0	0	0.00937785	0	0	0.00165843	5.41737e-05	0	0	0	0	0.00636332	0	0	0	0	0	0	0	0
Anaerovibrio	0	0	0	0.00411998	6.18255e-05	0	0	6.64802e-05	0.000123104	0	0	0	0.000137811	7.36686e-05	7.41603e-05	0.000912157	0.0395589	1.97295e-05	0.00179275	0.000128818
Glaciecola	0	0	0.0126968	0.00438866	3.97957e-05	0.0038492	5.3887e-05	0	3.3361e-05	0	0	0.00674245	0	0	1.68428e-05	0	2.47807e-05	0	0	6.86096e-05
Catelliglobosispora	0	0.00175944	0	0	0	0	0	0	0	0.000511288	0	0	0	0	0	0	0	0	0	0
Curtobacterium	0	0	0	0	0	0	0	0	0	0	4.59193e-05	0	0	0	4.76528e-05	0	0	0	0	0
Nitrospina	0	0	0.0040069	0.00230355	2.08883e-05	0	3.96804e-05	0	0	0	0	0.00248245	0	0	1.76811e-05	0	0	0	0	3.60123e-05
Fusobacterium	0	0	0.00106464	0.0111104	0.00014239	0	0.000543104	0.000244782	0.000184822	0	1.48243e-05	0.000246898	6.89364e-05	0.000168208	5.56207e-05	0.00772856	0.0384658	4.19564e-05	0.0024226	0.000100693
Thermomonas	0.00502612	7.72667e-06	0.00214873	0.0114009	0.00011815	0	0	0	0.000120271	0	0.000653951	0	1.32748e-05	1.41924e-05	0.0927234	0	0.000325819	0	0	0.000400118
Helicobacter	0.0010615	0	0	0.00700833	0.000177803	0	0	0	5.45694e-05	0.000843244	0	0	0	0.00166576	0	0	8.00925e-05	0	0	0.000571302
Cupriavidus	0.0560331	0.00193553	0.0179773	0	0	0	0	0.000297359	0	0.02199	0.0611939	0	7.3656e-05	0.000396676	0.00189073	0.00666513	0	0.000176695	0.0071532	0.00271435
Massilia	0	0.00146452	0	0	0	0	0	0	0	0.0192268	0	0	0	0	4.3417e-05	0	0	0	0	0
Chlorobaculum	0	0	0.00683347	0	0	0	2.5377e-05	0	0	0	0	0.00136081	0	0	0	0	0	0	0	0
Amycolatopsis	0	0.00361111	0	0	0	0	0	0	0	0.00109157	0	0	0	0	0	0	0	0	0	0
Anabaena	0	0	0.0831322	0	0	0.135655	0.00096494	0	0	0	3.0244e-05	0.0630109	0	0	0	0	0	0	0	0
Rahnella	0	0	0	0.00170903	0.00287354	0	0.000635315	0	0	0	0	0	0	0	0	0	1.54963e-05	0	0	0
Subdoligranulum	0.00238516	0	0	0	3.7379e-05	0	0	0.0188802	1.56675e-05	0.000228734	6.09779e-05	0	0.000117592	0.000314301	0	0.000827219	0	0.000161031	0.00216655	0
Sediminispirochaeta	0	0	0.00705618	0	0	0.0112307	8.98425e-05	0	0	0	0	0.00414857	0	0	0	0	0	0	0	0
Singulisphaera	0	0	0.0219987	0	0	0.0386728	0.000203083	0	0	0	0	0.0185379	0	0	0	0	0	0	0	0
Acetobacter	0.0353196	0	0.0686083	0.0240332	0.00152343	0.0692874	0.000525017	0.0048907	0.00138425	0.00688357	0.00406443	0.0247613	0.00393519	0.00375094	0.00207126	0.101317	0.00325035	0.00283933	0.117358	0.00251166
Ferrovum	0	0	0.00202183	0	0	0.00429062	2.00222e-05	0	0	0	0	0.00214733	0	0	0	0	0	0	0	0
Schlesneria	0	0	0.022486	0	0	0.028994	0.000135778	0	0	0	1.62126e-05	0.015342	0	0	0	0	0	0	0	1.96998e-05
Methylocystis	0	0.000141472	0.00404897	0	0	0.007365	1.71844e-05	0	0	0.000236391	0	0.00122866	0	0	0	0	0	0	0	1.56668e-05
Methanospirillum	0	0	0.0398782	0	0	0.0634706	0.00024942	0	0	0	0	0.0245205	0	0	0	0	0	0	0	0
Melissococcus	0.00368209	0	0	0	0.00296781	0	5.45606e-05	0.030552	0	0.000353109	0.000254947	0	0.000272299	9.70405e-05	0	0.00383106	6.30505e-05	2.76213e-05	0.00668921	0
Gulosibacter	0	0.0079168	0	0	0	0	0	0	0	0.000279344	0	0	0	0	0	0	0	0	0	0
Arthrobacter	0.00199368	0.0614566	0	0	0	0	0.000114864	0.0311936	0	0.00567962	8.58903e-05	0	0.000258016	0.000212884	0	0.00518587	0.000137193	4.48671e-05	0.00814929	5.03716e-05
Azospirillum	0.00424601	7.04415e-05	0.0397459	0.00415241	6.02454e-05	0.0712919	0.000276834	0.000214533	4.41911e-05	0.00188325	0.016083	0.0224386	3.92503e-05	4.19635e-05	0.000211597	0	0.000160637	0	0.00192842	0.000266443
Aromatoleum	0	0.000441211	0.0138509	8.05514e-05	0	0.00236799	0.0298277	8.37314e-06	0	0.00341466	2.80999e-05	0.00943962	0	0	0	0	8.65681e-05	0	0	1.00743e-05
Rhodopseudomonas	0	0	0.0048435	0	0	0	4.79654e-05	0	0	0	3.10334e-05	0.000857361	0	0	0	0	0	0	0	0
Alcanivorax	0.0376909	0	0.0103627	0.000922256	0.00577038	0	5.59092e-05	0.000639098	0	0	0.129961	0	0.000422688	0.00064804	0.000681354	0.014906	5.46969e-05	0.000283233	0.0135348	0.00118174
Calditerricola	0	0	0.000869347	0	0	0.00553465	5.1655e-05	0	0	0	0	0.00276993	0	0	0	0	0	0	0	0
Chthonomonas	0	0	0	0.00645579	2.2301e-05	0	0	0	4.67377e-05	0	0	0	0	0	6.60693e-05	0	6.94339e-05	0	0	2.88359e-05
Thermobispora	0	0	0	0.00546048	3.04707e-05	0	0	0	8.94032e-05	0	0	0	0	0	2.57923e-05	0	3.7948e-05	0	0	2.62664e-05
Leucobacter	0	0.00369685	0	0	0	0	0	0	0	0	0	0	0	0	0	0	0	0	0	0
Sodalis	0	0	0	0	0	0	0.000209021	0	0	0	0	0.000219774	0	0	0	0	0	0	0	0
Lyngbya	0	0	0.223012	0.00282825	2.56461e-05	0.293093	0.00190021	0.000142253	6.3111e-05	0	5.00092e-05	0.145107	0.000312314	0	1.1841e-05	0.00219702	0	4.75205e-05	0.00383611	3.41662e-05
Ferrimonas	0	0.000530863	0	0	0	0	0	0	0	0.00463988	0	0	0	0	0	0	0	0	0	0
Nitrososphaera	0	0	0	0	0	0	0	0	0	0	0	0	0	0	0	0	4.95614e-05	0	0	3.43048e-05
Veillonella	0	0.000938758	0.00602663	3.05068	0.0508736	0.0132362	6.96229e-05	0.080015	0.0492984	0.0859485	0.000913259	0.00519775	0.065361	0.0882127	0.0268149	1.44534	22.7288	0.0395952	1.55957	0.0541902
Salisaeta	0	0	0.00489732	0	0	0.00519642	7.27475e-05	0	0	0	2.09188e-05	0.00390099	0	0	0	0	0	0	0	0
Tsukamurella	0	0.00202603	0	0	0	0	0	0	0	0.000179357	0	0	0	0	0	0	0	0	0	0
Paenibacillus	0.0109677	0.000177799	3.01772	0.0708202	0.00152684	4.89926	0.0266551	0.0517917	0.000908752	0.00437074	0.0030919	2.07293	0.000354324	0.000224888	0.000920347	0.0113373	0.00131853	0.00018114	0.00560978	0.000963411
Saccharomonospora	0	0.000489383	0	0	0	0	0	0	0	0	0	0	0	0	0	0	0	0	0	0
Cecembia	0	0.000245726	0.00667817	0.0046401	0.000210797	0.0121475	5.66864e-05	0.00110048	0.000198358	0.000551194	0	0.00303973	0.000553686	0.000510241	2.03517e-05	0.0163406	0.000582085	0.000336987	0.0214329	8.29032e-05
Streptomyces	0.620345	0.0248664	0.11427	0.0190469	0.00438857	0.202032	0.00768761	5.08389	0.00432572	0.0248093	0.0134192	0.0881063	0.0323574	0.0269043	0.000224623	0.769563	0.0106333	0.0125028	0.876955	0.000464933
Gemmata	0	0	0.00645724	0	0	0.0174111	5.15533e-05	0	0	0	0	0.00512955	0	0	0	0	0	0	0	0
Sporosarcina	0	0	0	0	3.18366e-05	0	0.000180614	0	0	0	0	0	0	0	0	0	0	0	0	0
Akkermansia	0	0	0.00629656	0	0	0.0133622	2.4942e-05	0	0	0	0	0.0015604	0	0	0	0	0	0	0	0
Rhodopirellula	0	0	0.0044005	0.0123888	0.000151824	0	7.40484e-05	0	9.45584e-05	0	0	0.00264717	0	0	6.40471e-05	0	9.96748e-05	0	0	9.76602e-05
Anaeromyxobacter	0	0	0.207128	0.00470131	2.43605e-05	0.325832	0.00216993	0	7.14754e-05	0	0	0.156448	0	0	2.06202e-05	0	6.06768e-05	0	0	6.29977e-05
Spirulina	0.00103357	0	0.0162163	0	0	0.0351016	0.000192709	0	0	0	5.94534e-05	0.0111949	0	0	0	0	0	0	0	4.1888e-05
Acidomonas	0	0	0	0.00497153	0.00014426	0	0	0	1.00778e-05	0	0	0	0	0	4.07034e-05	0	7.48584e-05	0	0	9.32661e-05
Candida	0	0	0.0366252	0.00763628	4.61631e-05	0.0799213	0.000364952	0	6.4498e-05	0	3.17754e-05	0.0265887	0	0	3.9032e-05	0	0.000114982	0	0	9.28516e-05
P1virus	0	0	0	0.000357504	0.00545917	0	0	0	2.17409e-05	0	0	0	0	0	1.09762e-05	0	4.84477e-05	1.24141e-05	0	0
Gracilibacillus	0	0	0	0	0.000206085	0	0	0	0	0	0	0	0	0	0	0	0	0	0	0
Cylindrospermopsis	0	0	0.0581566	0	0	0.110527	0.0005266	0	0	0	8.08295e-05	0.0462649	0	0	1.97701e-05	0	0	0	0	9.40746e-06
Edaphobacter	0	0	0.00277207	0.00436715	0	0	0.00675316	0	5.691e-05	0	0	0.00147207	0	0	0	0	5.6364e-05	0	0	5.85199e-05
Prochlorococcus	0	0	0.158893	0	0	0.260163	0.00169219	0	0	0	9.96133e-06	0.105514	0	0	0	0	0	0	0	0
Pseudarthrobacter	0	0.00772459	0	0	0	0	0	0	0	0.000789345	0	0	0	0	0	0	6.7478e-06	0	0	0
Anaerophaga	0	0	0.0127036	0	0	0.0316474	0.000383621	0	0	0	0	0.00909254	0	0	0	0	0	0	0	0
Helcobacillus	0	0.00976206	0	0	0	0	0	0	0	0.00141842	0	0	0	0.000399579	0	0	0	1.62478e-05	0	6.63226e-05
Abiotrophia	0	0	0	0	0	0	0	0	0	0	0	0	0	0	0	0	0.000898954	0	0	0
Pseudoclavibacter	0	0.00289017	0	0	0	0	0	0	0	0.000553896	0	0	0	0	0	0	0	0	0	0
Corallococcus	0	0	0.00601425	0	0	0	7.65763e-05	0	0	0	0	0.00501882	0	0	0	0	0	0	0	0
Bordetella	0.378835	0.00152817	0.1136	0	5.6106e-05	0	0.000155475	0.0083222	0	0.0206577	1.26812	0.000228128	0.00492616	0.00527881	0.0080618	0.153958	0.000271028	0.00223343	0.14715	0.0106161
Kordiimonas	0	0	0.00945835	0	0	0.0040144	7.4933e-05	0	0	0	0	0.00368334	0	0	0	0	0	0	0	1.70788e-05
Rubritepida	0	0	0.00571354	0	0	0.0103928	0	0	0	0	0	0.00476788	0	0	0	0	0	0	0	0
Paeniclostridium	0	0	0	0	0	0	0	0	0	0	0	0	0	0	0	0.00300475	0	0	0	0
Nitrosomonas	0	0.00018033	0	0	0	0	0	0	0	0.00346517	0	0	0	0	0	0	0	0	0	0
Serratia	0.0107369	0.000746526	0.00938076	0.00514728	0.0238928	0.00887799	0.0238604	0.000395922	8.13433e-05	0.00875095	0.0365264	0.0103588	0.000119474	0.000248511	0.00036934	0.0087419	0.000173837	0.000115356	0.00775029	0.000336612
Marvinbryantia	0	0	0	0	0	0	0.00028904	0	0	0	0	0	0	0	0	0	0	0	0	0
Trichormus	0	0	0.0283428	0	0	0.051555	0.000189029	0	0	0	0	0.0181227	0	0	0	0	0	0	0	0
Thalassomonas	0	0.00103776	0	0	0	0	0	0	0	0.0123381	0	0	0	0	0	0	0	0	0	0
Magnetospirillum	0	0	0.0139705	0	0.00126247	0.0348854	3.22129e-05	0	0	0	0	0.00921836	0	0	0.000147057	0	1.96216e-05	0	0	1.4684e-05
Labrenzia	0	0.000904617	0	0.0570921	0.000421828	0	0	0	0.000574312	0.00951535	0	0	0	0	0.000371163	0	0.000865982	0	0	0.000785638
Anaerovorax	0	0	0.00158661	0	0	0	9.42732e-06	0	0	0	0	0.00117957	0	0	0	0	0	0	0	0
Catenibacterium	0	0	0	0	0	0	4.84983e-05	0	0	0	0	0	0	0	0	0	0	0	0	0
Scytonema	0.00189737	0	0.054499	0	0	0.0696213	0.000653978	0	0	0	0.000291044	0.0408009	0	0	0.000132139	0	0	0	0	0.000163403
Serinicoccus	0	0.00374748	0	0	0	0	0	0	0	0	0	0	0	0	0	0	0	0	0	0
Myroides	0	0	0.170093	0	0	0.260973	0.00146781	0	0	0	2.10504e-05	0.118214	0	0	0	0	0	0	0	0
Moraxella	0.164971	0.0240886	0	0	0.00149933	0	0	0.0225575	0.00203101	0.0114605	0.00321152	0	0.00940361	0.0118063	0	0.27133	0.0055047	1.27776	0.298299	9.92236e-05
Gallibacterium	0	0	0	0.00368417	1.21482e-05	0	0	0	8.11546e-05	0	0	0	0	0	4.11319e-05	0	0.00068701	0	0	6.28319e-05
Cystobacter	0	0	0.0041904	0	0	0.00337674	7.01254e-05	0	0	0	0	0.00347872	0	0	0	0	0	0	0	0
Prauserella	0	0.00237135	0	0	0	0	0	0	0	0	0	0	0	0	0	0	0	0	0	0
Bacteroides	0	3.03541e-05	0.188363	0.0923538	0.00108697	0.308243	0.570819	0	0.00106601	0	1.81903e-05	0.148439	0	0	0.000509761	0	0.00265479	8.19928e-06	0	0.00305012
Methanobacterium	0	0	0.0195664	0	0	0.0392547	0.000289069	0	0	0	8.22136e-06	0.012397	0	0	0	0	0	0	0	0
Crocosphaera	0	0	0.0384803	0	0	0.0584018	0.000305648	0	0	0	4.92882e-05	0.0251023	0	0	0	0	0	0	0	0
Thermogladius	0	0	0.0260766	0	0	0.0607374	0.000264536	0	0	0	0	0.0179007	0	0	0	0	0	0	0	0
Chelatococcus	0	0	0.00951552	0	0	0.0266552	0.000147003	0	0	0	0	0.00444673	0	0	0	0	0	0	0	0
Diplosphaera	0	0	0.00637461	0	0	0.00773021	7.21463e-05	0	0	0	0	0.00370755	0	0	0	0	0	0	0	0
Joostella	0	0	0.00082078	0	0	0.00522545	2.43846e-05	0	0	0	0	0.00130759	0	0	0	0	0	0	0	0
Weissella	0.00386571	0	0	0	1.81744e-05	0	5.15533e-05	0.0382303	1.52357e-05	0	5.92974e-05	0	0.000114351	0.000183384	0	0.00643538	2.26343e-05	5.21978e-05	0.00772507	0
Sinorhizobium	0	0	0.00628511	0	0	0.0116555	0.00716087	0	0	0	0	0.00427729	0	0	1.2173e-05	0	5.13315e-05	0	0	0
Gardnerella	0	0	0	0	0	0	0	0	0	0	0	0	0	0	0	0	0.00060468	0	0	0
Aeromonas	0.0442101	0.00123155	0.0135886	0.000438866	0.00616557	0	3.98616e-05	0.000943983	2.66888e-05	0.0165046	0.135023	0.00219157	0.000673413	0.000699978	0.000815861	0.0133107	9.51842e-06	0.000399357	0.0227837	0.00119535
Mogibacterium	0	0	0.000246097	0	0	0	0.000270518	0	0	0	0	0	0	0	0	0	0	0	0	0
Oceanospirillum	0	0.000500699	0	0	0	0	0	0	0	0.00826791	0	0	0	0	0	0	0	0	0	0
Vibrio	0.111445	0.0102604	0.238817	0.0314556	0.128605	0.257966	0.0292372	0.0678234	0.000330627	0.130816	0.140527	0.114231	0.00199256	0.0017621	0.00337005	0.0343474	0.00133984	0.0116903	0.0499555	0.00544889
Alistipes	0	0	0.0254413	0	0	0.0566882	0.000463342	0	0	0	0	0.0190412	0	0	0	0	0	0	0	1.07842e-05
Lactococcus	0.00678772	0	0	0.0197341	0.108587	0	0.00069038	0.0758687	0.000304735	0.0016862	0.000784838	0	0.00106609	0.000373314	0.000157802	0.0135666	0.00113546	0.000570892	0.0257317	0.000187867
Achromobacter	0.248203	0.0276891	0.0492535	0.00941909	1.24429e-05	0	7.10669e-05	0.0114318	0.000109076	0.0293724	0.733017	0	0.00253153	0.00246811	0.00406009	0.0736663	0.000805769	0.00178558	0.0963962	0.00599739
Phenylobacterium	0	0.00181699	0	0	0	0	0	0	0	0.000176004	0	0	0	0	0	0	0	0	0	0
P2virus	0.00116545	0	0.000871927	0.00528723	6.84912e-05	0	0	0	3.445e-05	0	0.000245811	0	0	0	0.0296137	0.0036378	0.000136478	0	0	0.000224355
Thermodesulfobacterium	0	0	0	0	0	0	0	0	0	0	0	0.000709271	0	0	0	0	0	0	0	0
Luteipulveratus	0	0.00587369	0	0	0	0	0	0	0	0.00119756	0	0	0	0	0	0	0	0	0	0
Kytococcus	0	0.00993053	0	0	0	0	0	0	0	0.00103536	0	0	0	0	0	0	0	0	0	0
Lewinella	0	0	0.0779816	0	0	0.151169	0.000800088	0	0	0	0	0.0619752	0	0	0	0	0	0	0	0
Ewingella	0.000861306	0.00024785	0	0.00279104	0	0	0	0	1.69732e-05	0.00191812	0.000165148	0	0	0	0.0149274	0	5.04309e-05	0	0	0.000122173
Kutzneria	0	0.000724541	0	0	0	0	0	0	0	0	0	0	0	0	0	0	0	0	0	0
Porphyromonas	0	0	0.00608543	0	0	0	0.000786364	0	0	0	0	0.00276993	0	0	0	0	0	0	0	7.19594e-06
Anoxybacillus	0	0	0	0.0189275	0.000303595	0	0.000165156	0	0.000228224	0	0	0	0	0	0.00015029	0	0.000339051	0	0	0.000153052
Sulfolobus	0	0	0.0018365	0	0	0.00584597	5.45606e-05	0	0	0	0	0.00243812	0	0	0	0	0	0	0	0
Pantoea	0.00321931	0	0.00940956	0.00515209	0.00608658	0.00875572	3.7628e-05	2.92689e-05	5.80745e-05	0	0.00774681	0.00292133	7.55837e-05	8.08084e-05	0.000442013	0.000452042	0.000147113	0	0.00146212	0.000224182
Isoptericola	0	0.000481064	0	0.00231402	2.79776e-05	0	0	0	9.38153e-05	0	0	0	0	0	0	0	3.48432e-05	0	0	4.82346e-05
Plesiocystis	0	0	0.101345	0.00512932	3.48839e-05	0.163939	0.000905205	0	0.000107226	0	3.62056e-05	0.058976	0	0	7.158e-05	0	0.000144814	0	0	0.000105697
Candidatus Methylomirabilis	0.00108496	0	0	0	0	0	0	0	0	0	0.000166426	0	0	0	0.00015112	0	0	0	0	0.000109927
Rivularia	0	0	0.050523	0	0	0.0210385	0.000364363	0	0	0	0	0.0285845	0	0	0	0	0	0	0	0
Mucispirillum	0	0	0.0034327	0	0	0.00437082	0	0	0	0	0	0.00145831	0	0	0	0	0	0	0	0
Pediococcus	0	0	0	0	0	0	0	0	0	0	0	0	0	0	0	0	0.00048177	0	0	0
Sulfurihydrogenibium	0	0	0.00508372	0.00276677	2.00709e-05	0.0161826	1.51033e-05	0	1.68256e-05	0	0	0.00404947	0	0	0	0	9.99848e-05	0	0	0
Granulicoccus	0	0.0014305	0	0	0	0	0	0	0	0.00028973	0	0	0	0	0	0	0	0	0	0
Marinobacter	0	0.00760631	0.011266	0.0062435	3.484e-05	0.0281708	0.0410155	0	4.381e-05	0.0888846	0	0.0125157	0	0	0	0	7.06988e-05	0	0	4.15672e-05
Planococcus	0	0	0	0	0.000220244	0	0	1.26236e-05	0	0	0	0	0	0	0	0	0	0	0	0
Methanocella	0	0	0.00641882	0.00571841	7.97749e-05	0.00454056	6.35658e-05	0	0.000236295	0	1.82786e-05	0.00378737	0	0	0.00010354	0	0.000178832	0	0	3.20916e-05
Streptococcus	3.585	0.0103384	4.94657	9.41594	0.198829	2.66352	0.252868	1.22031	0.149671	0.493928	0.0541958	0.748823	0.307702	0.90474	0.0762872	5.16944	64.4128	0.120088	6.09506	0.137662
Marinitoga	0	0	0	0.000307419	0	0	0	0	0	0	0	0	0	0	0	0	0.00086098	0	0	0
Heliobacterium	0	0	0.00340092	0	0	0.00433035	4.04153e-05	0	0	0	0	0.00433444	0	0	0	0	0	0	0	0
Thermomicrobium	0	0	0	0	0	0	0.000151257	0	0	0	0	0	0	0	0	0	0	0	0	0
Acidilobus	0	0	0	0.00306151	3.17272e-05	0	0	0	3.98957e-05	0	0	0	0	0	1.34279e-05	0	1.97564e-05	0	0	8.20486e-05
Facklamia	0.00121974	0	0	0	1.43364e-05	0	1.35554e-05	0.0200498	0	0	4.67749e-05	0	0.000180405	4.82189e-05	0	0.00253818	3.57088e-05	0	0.00110794	0
Richelia	0	0	0.021003	0	0	0.0303333	0.000324801	0	0	0	0	0.00813957	0	0	0	0	0	0	0	0
Dactylococcopsis	0	0	0.0148365	0	0	0.00365373	1.70502e-05	0	0	0	0	0.00665968	0	0	0	0	0	0	0	0
Eggerthia	0	0	0	0	2.50886e-05	0	5.13512e-05	0	0	0	0.000163712	0	0	0	0	0	0	0	0	0
Criblamydia	0.000696375	0	0.0226366	0	0	0.0325594	0.000205165	0	0	0	2.67048e-05	0.0135256	0	0	0	0	0	0	0	1.41112e-05
Ruegeria	0	0	0.0513784	0	0	0.0672718	0.000338758	0	0	0	0	0.0287973	0	0	0	0	0	0	0	0
Azoarcus	0.0244269	0.000262787	0.00587289	0	0	0	0	0.000367003	0	0.000878197	0.0648446	0	0.000252638	0.00022623	0.000353212	0.00707147	0	0.000152521	0.00727272	0.000540297
Oceanicaulis	0	6.78046e-05	0	0	0	0	0	0	0	0.00332337	0	0	0	0	0	0	0	0	0	0
Novispirillum	0	0	0	0.00341341	1.7687e-05	0	0	0	4.44814e-05	0	0	0	0	0	1.49714e-05	0	4.40546e-05	0	0	7.62329e-05
Arcanobacterium	0	0.00198208	0	0	0	0	0	0	0	0	0	0	0	0.000169998	0	0	0	0	0	0
Haliangium	0	0	0.0100667	0	0	0.0207857	0.000113163	0	0	0	0	0.00794646	0	0	0	0	0	0	0	0
Caldalkalibacillus	0	0	0.00544147	0	0	0.0038492	3.59247e-05	0	0	0	0	0.00385283	0	0	0	0	0	0	0	0
Kiloniella	0	0	0.0365487	0	0	0.0619411	0.000389703	0	0	0	0	0.0263821	0	0	0	0	0	0	0	0
Haloferax	0	0	0	0.00274686	0	0	0	0	1.39204e-05	0	0	0	0	0	0	0	0.000186123	0	0	4.29427e-05
Marinomonas	0	0.000652411	0	0	0	0	0	0	0	0.00695158	0	0	0	0	0	0	0	0	0	0
Methanothermococcus	0.000496531	0	0.0124445	0	0	0.016555	0.00014899	0	0	0	9.52056e-06	0.00729895	0	0	0	0	0	0	0	1.00616e-05
Oceanimonas	0	0	0	0.00169695	0	0	0	0	0.000103197	0	0	0	0	0	5.21004e-05	0	0.00015331	0	0	0
Sphingopyxis	0.00155855	0	0.00638449	0	0	0.0153337	7.15549e-05	5.24982e-05	0	0	0.00833763	0.00511605	0.000115259	0	0	0.00162161	0	3.50747e-05	0	6.31644e-05
Gottschalkia	0	0	0	0.00437191	7.0478e-05	0	0	0	4.43116e-05	0	0	0	0	0	1.49142e-05	0	6.58297e-05	0	0	4.55651e-05
Elstera	0.00103904	0.000132078	0	0.0027079	4.91096e-05	0	0	0	6.17534e-05	0.000911248	0.000239072	0	0	0	0.000132318	0	4.25861e-05	0	0	0.000240025
Frankia	0	0.00290471	0.0797878	0.126625	0.00114334	0.119109	0.000686606	0	0.00146332	0.000573577	0	0.0470457	0	0	0.000862369	0	0.0020986	0	0	0.00167578
Rubidibacter	0.00169291	0	0.00848994	0	0	0.0150057	7.00243e-05	0	0	0	8.11505e-05	0.00375497	0	0	0	0	0	0	0	3.43048e-05
Chlorobium	0	0	0	0.00254543	9.23261e-05	0	0	0	3.0959e-05	0	0	0	0	0	3.12602e-05	0	4.5993e-05	0	0	1.59174e-05
Caldicoprobacter	0	0	0.00682657	0	0	0.0151169	7.93609e-05	0	0	0	0	0.00646225	0	0	0	0	0	0	0	0
Herpetosiphon	0	0	0.0367299	0	0	0.055608	0.000312725	0	0	0	0	0.0250948	0	0	0	0	0	0	0	0
Micromonospora	0	0.00220787	0	0	0	0	0	0.000197456	0	0.00168649	0	0	0	0	0	0	0	0	0	0
Thermoanaerobacter	0	0	0	0.00320852	0.000221446	0	2.10862e-05	0	3.252e-05	0	0	0.000376907	0	0	0	0	4.8312e-05	0	0	0
Tomitella	0	0.00102882	0	0	0	0	0	0	0	0	0	0	0	0	0	0	0	0	0	0
Mycobacterium	0.0610469	0.0236057	0.148228	0.0347712	0.0473668	0.288664	0.00137888	0.00443377	0.000561876	0.0232266	0.00097146	0.129738	0.0128061	0.05666	0.000359062	0.0295872	0.000574957	0.000337769	0.0425826	0.00119828
Staphylococcus	14.7417	0.00276132	8.31783	19.2472	0.287403	6.02666	0.0371701	1.43437	0.273374	0.41523	0.968814	56.9055	0.440246	89.906	0.460355	11.3321	0.721676	0.530498	11.5038	88.5834
Sphingobacterium	0	0	0	0	0	0	0.00058292	0	0	0	0	0	0	0	0	0	0	0	0	0
Bergeyella	0	0	0	0.00562361	2.14712e-05	0	0	0	3.59989e-05	0	0	0	0	0	9.08727e-06	0	0.00010696	0	0	4.62716e-05
Chamaesiphon	0.00110635	0	0.325833	0	0	0.498879	0.00261652	0	0	0	0.000263909	0.220386	0	0	0.000196058	0	0	0	0	0.000200836
Fluoribacter	0	0	0.0042959	0	0	0.00546992	0	0	0	0	0	0.000912513	0	0	0	0	0	0	0	0
Providencia	0.000366377	0.00030908	0.0119566	0.0446601	0.267782	0.0179557	0.0404247	0.000788349	0.000794743	0.00188337	0	0.00923119	0.000866819	0.00095501	0.000505651	0.034056	0.00153313	0.000390667	0.0210237	0.00048765
Alloiococcus	0.0354495	0	0.000745785	0.00351093	0.000220562	0	0.000478078	0.240449	0.000167165	0.000979797	0.000355828	0	0.00159545	0.0010965	0	0.0381489	0.000431202	0.000658073	0.0317885	0.000109775
Pseudanabaena	0.0136177	0.000119392	0.055748	0	0	0.0945482	0.000398215	0	0	0.000638388	0.00200111	0.0295152	0	0	0.000546736	0	0	0	0	0.000933334
Shigella	0.243514	0.000979954	0.367124	0.785368	1.13225	0.0737506	0.182289	0.00412198	0.00933943	1.26978	0.191285	0.0469151	0.00424524	0.00428805	3.39754	0.332822	0.0211902	0.00260011	0.106644	0.0240665
Ureaplasma	0	0	0.000885058	0.000766694	0.00517249	0	0.000604768	0	0	0	9.07321e-05	0.000939998	4.37428e-05	4.67665e-05	0	0.00123086	3.46333e-05	0	0	2.3972e-05
Cyanobacterium	0	0.000240141	0.050335	0	0	0.0858603	0.000500874	0	0	0.00235406	0	0.0307293	0	0	0	0	0	0	0	4.15785e-05
Delftia	0.00858483	0.00979298	0	0	0	0	0	0	1.99478e-05	0.131718	0.0140658	0	7.93584e-05	0	6.40578e-05	0	0	0	0.000974748	0.000115607
Spirillospora	0	0	0.0465246	0	0	0.118033	0.000478055	0	0	0	0	0.0375238	0	0	0	0	0	0	0	0
Hafnia	0	4.57412e-06	0.000344882	0.00184881	0.00905733	0.00109784	0.00109634	3.76092e-05	2.20027e-05	6.63115e-05	0	0.000183145	7.85855e-06	1.82236e-05	1.30442e-05	0	3.21616e-05	2.03442e-05	0.00103051	2.18973e-05
Flexistipes	0	0	0	0	0	0	0	2.99311e-05	0	0	0	0	0	0.000737684	0	0	0	0	0	0
Pseudoxanthomonas	0	0.000257825	0	0	0	0	0	0	0	0.00356955	0	0	0	0	0	0	0	0	0	0
Saccharibacillus	0	0	0	0.00424238	3.07754e-05	0	0	0	2.57992e-05	0	0	0	0	0	0	0	0	0	0	0
Terasakiella	0	0	0.00924023	0	0	0.00588274	4.11778e-05	0	0	0	0	0.00490691	0	0	0	0	0	0	0	0
Sulfitobacter	0.00100707	0	0	0	0	0	0	0.000135688	0	0	0.0140381	0	0	0.000159246	8.01544e-05	0	0	4.53273e-05	0.000914764	4.08139e-05
Thermosynechococcus	0	0	0.0222996	0	0	0.0473052	0.000197409	0	0	0	0	0.0114291	0	0	0	0	0	0	0	0
Escherichia	3.22285	0.0605545	5.49322	11.6399	18.951	0.388272	0.378459	0.0885538	0.482201	26.0284	1.96522	0.18488	0.136854	0.0648954	48.3157	4.59562	0.271548	0.0340344	1.58348	0.346469
Candidatus Phytoplasma	0.00378864	0.000766831	0.00361533	0	0	0	0	0	0	0.013588	0.000822497	0	0	0	0.000298421	0	0	0	0	0.000344948
Nodularia	0.0102838	0	0.0483246	0	0	0.0705011	0.000266001	0	0	0	0.00159989	0.0236785	0	0	0.000884198	0	0	0	0	0.000642629
Bartonella	0	0	0.00725186	0.000378221	0.00506216	0	0	7.38809e-05	2.30008e-05	0	2.5271e-05	0.00228014	8.11019e-05	0.000156307	5.82562e-05	0.0016749	2.56276e-05	6.56673e-06	0.00146222	2.95643e-05
Actinopolymorpha	0	0	0.00667817	0	0	0.00773021	3.60731e-05	0	0	0	0	0.00225677	0	0	0	0	0	0	0	0
Edwardsiella	0	0	0	0	0.000227031	0	0.000262547	0	5.15984e-05	0	0	0	0	0	0	0	0.00329616	0	0	2.992e-05
Fimbriimonas	0	0	0.00205962	0	0	0.00437082	0	0	0	0	0	0.00182289	0	0	0	0	0	0	0	0
Beggiatoa	0	0	0.00182132	0	0	0.00386511	1.80366e-05	0	0	0	1.55594e-05	0.00161198	0	0	0	0	0	0	0	1.64436e-05
Virgibacillus	0	0	0	0	0.00458866	0	0.000392052	3.96095e-05	0	0	0	0	0	4.64865e-05	0	0	0	0	0.00213627	0
Mastigocladus	0.00128352	0	0.00891094	0	0	0	0	0	0	0	0.000444707	0.00327356	0	0	0.000178776	0	0	0	0	0.000365943
Photobacterium	0	0	0	0.00480269	0.000175583	0	0	0	4.86777e-05	0	0	0	0	0	0	0	0.000108474	0	0	3.33699e-05
Arcobacter	0	0.000201261	0	0	0	0	0.000262093	0	0	0.00134518	0	0	0	0	0	0	0	0	0	0
Halomonas	0.018856	0.00505093	0.0329554	0.00338979	0.0070739	0.0634944	0.0183176	0.000169848	5.6221e-05	0.0636925	0.0307757	0.0228415	0.000118902	7.22162e-05	0.013026	0.00433521	5.36641e-05	9.47231e-05	0.00458596	0.000413285
Stenotrophomonas	0.00900816	0.000859172	0.0105292	0.00169695	0	0.0116919	3.63737e-05	6.0686e-05	0	0.0133813	0.0185966	0.00357591	4.44116e-05	4.74816e-05	0.00253236	0.00187452	0	4.05451e-05	0.00436401	0.000150443
Dietzia	0	0.00176104	0	0	0	0	0	0	0	0.000247795	0	0	0	0	0	0	0	0	0	0
Natronococcus	0	0	0.00321722	0	0	0.00682741	3.18602e-05	0	0	0	0	0.00341693	0	0	0	0	0	0	0	0
Skermanella	0.000821944	0	0.0107948	0	8.87751e-05	0.0210474	9.57089e-05	0.00054325	7.00431e-05	0.00086919	8.94491e-05	0.00407462	0.000340065	0.000135242	3.27101e-05	0.00577837	0.000210714	0.00022697	0.0110982	0
Pelodictyon	0	0	0.00717848	0	0	0.012187	2.84355e-05	0	0	0	0	0.005591	0	0	0	0	0	0	0	0
Brochothrix	0	0	0	0	0	0	0	0	0	0	0	0	0	0	0	0	0.000914183	0	0	0
Loktanella	0	0.000152502	0	0	0	0	0	0	0	0.000582447	0	0	0	0	0	0	0	0	0	0
Phycisphaera	0	0	0.00517779	0.00489505	3.22819e-05	0.00824102	3.84568e-05	0	0.000108248	0	0	0.0017185	0	0	4.09881e-05	0	0.000201018	0	0	0.000139138
Bacillus	0.123538	0.00149442	0.851811	0.0532718	0.00458827	0.656653	0.00493785	0.514451	0.00182451	0.00945347	0.00841937	0.249543	0.00748411	0.875263	0.0111049	0.221508	0.0507852	0.00401614	0.211223	0.000835718
Nisaea	0	0	0.000761242	0	0	0.0096928	2.26158e-05	0	0	0	0	0.00282973	0	0	0	0	0	0	0	0
Kordia	0	0	0.00417781	0	0	0.0132989	4.1373e-05	0	0	0	0	0.00221857	0	0	0	0	0	0	0	0
Actinomycetospora	0	0.00212247	0	0	0	0	0	0	0	0.00074014	0	0	0	0	0	0	0	0	0	0
Fervidicoccus	0	0	0.00127203	0	0	0	0	0	0	0	0	0.00270199	0	0	0	0	0	0	0	0
Citrobacter	0.0406846	4.23458e-05	0.286129	0.0493991	0.131002	0.422821	0.905286	0.0125731	0.000635038	0.0346774	0.117839	0.189934	0.00118702	0.00109156	0.0641776	0.0538722	0.00212893	0.000467639	0.0428164	0.00377272
Dolosigranulum	0.00620973	0	0	0	5.38804e-05	0	0.000122227	0.0801027	0.000100001	0.000313874	7.72288e-05	0	0.000579201	0.000371148	0	0.0184769	0.000105489	0.000173217	0.0153195	0
Rhodomicrobium	0.00290214	0	0.00217123	0	0	0	0	0	0	0	0.000166938	0	0	0	5.77467e-05	0	0	0	0	0.00021563
Lentzea	0	0.00150946	0	0	0	0	0	0	0	0	0	0	0	0	0	0	0	0	0	0
Acetonema	0	0	0	0	4.66294e-05	0	0	0	3.90897e-05	0	0	0	0.000146693	0	3.947e-05	0	0.0095238	4.46405e-05	0	4.01955e-05
Caedibacter	0.00246706	0.000693144	0.00885948	0.0442904	0.000473229	0.00940056	4.38678e-05	9.97203e-05	0.000350273	0.00847744	0.000198676	0.00372456	0.000127711	5.85169e-05	0.000506761	0.00513375	0.00114451	0.000133249	0.00358551	0.000573827
Rhodospirillum	0	0	0.0299557	0	0	0.0444911	0.000132845	0	0	0	0	0.021175	0	0	0	0	0	0	0	0
Coprobacillus	0	0	0	0	0.000143067	0	0.000155887	0	0	0	0	0	0	0	0	0	0	0	0	0
Halobacillus	0	0	0.00365472	0	0	0	0	0	0	0	0	0.000388158	0	0	0	0	0	0	0	0
Actinobaculum	0	0.00646121	0	0	0	0	0	0	0	0.000852475	0	0	0	0	0	0	0	0	0	0
Coxiella	0	0	0	0.00384215	1.742e-05	0	0	0	4.381e-05	0	0	0	0	0	0	0	6.50844e-05	0	0	0
Chlamydia	0.960942	0.00454511	0.901787	0.488438	0.00435573	2.31176	0.00973043	0.192643	0.00222977	0.0677936	0.00208487	0.156976	0.0171335	0.00900229	0.00376778	0.283009	0.0673758	0.000762901	0.520359	0.00232749
Thermithiobacillus	0	0.000139335	0	0	0	0	0	0	0	0.0004139	0	0	0	0	0	0	0	0	0	0
Capnocytophaga	0	0	0	0.00655601	2.11757e-05	0.00312828	0.000402737	0	3.55035e-05	0	0	0	0	0	5.37733e-05	0	2.63721e-05	0	0	0.000120746
Bdellovibrio	0	0	0.0544446	0	0	0.0738098	0.000495717	0	0	0	0	0.033851	0	0	0	0	0	0	0	1.1704e-05
Amphritea	0	0	0	0.00474303	5.73454e-05	0	0	0	4.8073e-05	0	0	0	0	0	0	0	3.57088e-05	0	0	4.9433e-05
Aeromicrobium	0	0.00349881	0	0	0	0	0	0	0	0.0007696	0	0	0	0	0	0	0	0	0	0
Candidatus Protochlamydia	0	0	0.0177405	0.00643017	5.38868e-05	0.0131566	0.000228383	0	4.5057e-05	0	0	0.0117161	0	0	3.02909e-05	0	0.000111851	0	0	6.19355e-05
Aquaspirillum	0	0	0.00477787	0	0	0.00506968	2.36577e-05	0	0	0	3.06129e-05	0.00317154	0	0	0	0	0	0	0	0
Salmonella	0.107814	0.00115629	0.1457	0.0831315	0.316826	0.118389	0.117388	0.00298249	0.009263	0.14168	0.211207	0.0613238	0.0107204	0.00199574	0.177609	0.0579338	0.00265641	0.000794159	0.058671	0.00441679
Lambdavirus	0	0	0	0	0	0	0	0	0	0.00449411	0	0	0	0	0	0	0	0	0	0
Levilinea	0	0	0	0.0111421	9.71227e-05	0	0	0	9.6343e-05	0	0	0	0	0	5.5719e-05	0	0.000116931	0	0	0.000128833
Sulfuritalea	0	0	0	0.006285	7.12393e-05	0	0	0	2.38881e-05	0	0	0	0	0	4.82411e-05	0	0.000124209	0	0	6.14098e-05
Methylobacterium	0.00313369	0.00127336	0.11522	0	0	0.19717	0.00121183	3.5185e-05	0	0	0.013529	0.0828334	7.72479e-05	0	2.07847e-05	0.00217365	0	4.7015e-05	0.000948824	0.000232835
Halanaerobium	0	0	0	0.00371595	3.36957e-05	0	0	0	2.82473e-05	0	0	0	0	0	2.85221e-05	0	0	0	0	0
Lacinutrix	0	0	0.00820017	0	0	0.00870098	6.09049e-05	0	0	0	0	0.00362883	0	0	0	0	0	0	0	0
Chthoniobacter	0	0	0.0452419	0	0	0.057903	0.000346417	0	0	0	1.19536e-05	0.0253874	0	0	6.20242e-06	0	0	0	0	0
Pontibacillus	0	0	0.00785067	0	0	0.00714012	6.66389e-05	0	0	0	0	0.00952914	0	0	0	0	0	0	0	0
Pandoraea	0.00484973	0.00098801	0.00173869	0	6.41154e-05	0	0	0.000117422	0	0	0.0133013	0	4.29663e-05	0.000137809	4.62429e-05	0	0	0	0	4.7093e-05
Salinimonas	0	0.00100197	0	0	0	0	0	0	0	0.0117453	0	0	0	0	0	0	0	0	0	0
Aurantimonas	0	0	0.00449754	0	0	0	2.22696e-05	0	0	0	0	0.00119418	0	0	0	0	0	0	0	0
Chlorogloeopsis	0.000502245	0	0.0651452	0	0	0.113747	0.000722964	0	0	0	2.49396e-05	0.0418732	0	0	1.17874e-05	0	0	0	0	0
Cellvibrio	0	0.000486686	0.0183643	0	0	0.0350747	0.000146424	0	0	0.00582094	0	0.011294	0	0	0	0	0	0	0	0
Candidatus Midichloria	0	0	0	0.00273702	0	0	0	0	6.24174e-05	0	0	0	0	0	2.10082e-05	0	6.18185e-05	0	0	2.13944e-05
Geobacter	0	0.000272677	0.0175098	0.00707063	7.54298e-05	0.0132206	0.000161644	0	3.794e-05	0.00381067	0	0.0107771	0	0	0	0	9.39399e-05	0	0	2.60089e-05
Thermacetogenium	0	0	0	0.00247931	5.9952e-05	0	0	0	2.51291e-05	0	0	0	0	0	2.53736e-05	0	7.46639e-05	0	0	2.584e-05
Lachnoclostridium	0	0	0	0	0.0029003	0	0	2.5839e-05	0	0	0.000167801	0	0	0	0	0	0.000959367	2.26636e-05	0.000810813	0
Alkaliflexus	0	0	0	0.00229318	2.07942e-05	0	0	0	3.48638e-05	0	0	0	0	0	0	0	7.76909e-05	0	0	7.17001e-05
Phycicoccus	0	0.000771257	0	0	0	0	0	0	0	0	0	0	0	0	0	0	0	0	0	0
Aquabacterium	0	0.000140883	0	0	0	0	0	0	0	0.00251099	0	0	0	0	0	0	0	0	0	0
Erythrobacter	0	0	0	0.00428317	2.21938e-05	0	0	0	1.86052e-05	0	0	0	0	0	0	0	0.00011056	0	0	0
Mobilicoccus	0	0.0125018	0	0	0	0	0	0	0	0.000990337	0	0	0	0	0	0	0	0	0.000388625	0
Acaryochloris	0.0299668	4.44893e-05	0.0439613	0.00183124	3.32108e-05	0.0180824	0.000197961	0	0	0	0.00382705	0.0171142	0	0	0.00156222	0	4.13606e-05	0	0	0.0024887
Caldilinea	0	0	0.0246818	0.00711714	4.55557e-05	0.0300298	0.000235499	0	6.36493e-05	0	3.06129e-05	0.0168801	0	0	3.36495e-05	0	5.67348e-05	0	0	5.26685e-05
Owenweeksia	0	0	0.00370386	0	0	0	1.22265e-05	0	0	0	0	0.0030596	0	0	0	0	0	0	0	0
Acholeplasma	0	0	0.0206203	0	0	0.0164097	0.000127627	0	0	0	0	0.0114064	0	0	0	0	0	0	0	0
Catonella	0	0	0	0	0	0	0.000287792	0	0	0	0	0	0	0	0	0	0	0	0	0
Haliscomenobacter	0	0	0.00903517	0	0	0.0250095	8.1695e-05	0	0	0	0	0.00771854	0	0	0	0	0	0	0	0
Robinsoniella	0	0	0	0	0.000377095	0	0	0	0	0	0.000113611	0	0	0	0	0	0	0	0	0
Enhygromyxa	0	0	0	0.00328019	7.13862e-05	0	0	0	5.98435e-05	0	0	0	0	0	4.02838e-05	0	2.96347e-05	0	0	0.000102561
Sedimentibacter	0	0	0	0	0	0	0.000132268	0	0	0	0	0	0	0	0	0	0	0	0	0
Methylovorus	0.010377	0	0.00223169	0	0	0	0	0.000380896	0	0	0.0365668	0	0.000218253	0.000117923	0.000187957	0.00355499	0	8.95071e-05	0.00496751	0.000331168
Holdemania	0	0	0	0	0.000345266	0	0.000107911	0	0	0	0	0	0	0	0	0	0	0	0	0
Luteibacter	0	0	0	0	0	0	0	0	0	0	8.89461e-05	0	0	0	0	0	0	0	0	0
Kineosphaera	0	0.00464934	0	0	0	0	0	0	0	0.000862292	0	0	0	0	0	0	0	0	0	0
Caballeronia	0.0030684	0.000352207	0	0	0	0	0	0	0	0	0.000111497	0	0	0	5.46507e-05	0	0	0	0	5.56553e-05
Thermotalea	0	0	0	0.00417906	5.51201e-05	0	0	0	3.46556e-05	0	0	0	0	0	2.33285e-05	0	0.000655336	8.66551e-06	0	6.7196e-05
Leptonema	0	0	0.00211462	0.00443033	4.38257e-05	0.0236851	4.33376e-05	0	1.22465e-05	0	0	0.00456981	0	0	2.47312e-05	0	9.09671e-05	0	0	0
Beutenbergia	0	0.00170725	0	0	0	0	0	0	0	0.000278312	0	0	0	0	0	0	0	0	0	0
Gloeocapsa	0	0	0.0697981	0	0	0.0857339	0.000540356	0	0	0	0	0.0514595	0	0	0	0	0	0	0	0
Thermococcus	0	0	0.206036	0.0058593	4.9906e-05	0.341297	0.00209729	0	8.90805e-05	0	6.9697e-05	0.134633	0	0	2.11218e-05	0	0	0	0	4.30201e-05
Hyphomonas	0	0.000171113	0	0	0	0	0	0	0	0.000686203	0	0	0	0	0	0	0	0	0	0
Listeria	0.136329	0.00172275	0.0130478	0.00530027	0.00913317	0.0161268	0.00247836	1.16086	0.00117085	0.00446843	0.0146492	0.00881606	0.00741087	0.00673908	0.000207994	0.210194	0.00537786	0.00633674	0.20898	0.00019019
Methylobacter	0.00131797	0.0184377	0.0174904	0	0	0.013919	0.000129906	0.00594886	0	0.00227506	2.2413e-05	0.0120745	0	0	1.16295e-05	0.0013713	0	0	0	0
Porticoccus	0	0	0	0.00413218	2.9976e-05	0	0	0	0	0	0	0	0	0	0	0	3.7332e-05	0	0	5.16799e-05
Staphylothermus	0	0	0.0286207	0.00659437	2.39187e-05	0.0566882	0.000302327	0	6.01536e-05	0	0	0.0162119	0	0	0.000138393	0	5.95764e-05	0	0	6.18553e-05
Variovorax	0.001162	0.000497476	0	0.00266258	1.93151e-05	0	0	0	0	0.00261672	6.68411e-05	0	0	0	4.62429e-05	0	2.40549e-05	0	0	1.665e-05
Nitrincola	0	0.000273657	0.00417256	0	0	0.00355649	4.97892e-05	0	0	0.00609684	0	0.00409846	0	0	0	0	0	0	0	0
Sporolactobacillus	0	0	0	0	5.4956e-05	0	0.000243854	0	0	0.00179357	0	0	0	0	0	0	0	0	0	0
Rhodococcus	0	0.00448782	0	0	0	0	0	2.40537e-05	0	0.00266917	0.000388195	0	0	0.00081551	0	0	0	0	0	0
Rhizobium	0.00190658	0.0122324	0.0208273	0.0010121	0.00754341	0.0221151	0.000200031	0.00371884	2.30808e-05	0.00967995	0.000248131	0.00814008	7.7716e-05	0.000233248	8.7527e-05	0.00435832	0.000101535	3.90257e-05	0.00417293	0.000208995
Cycloclasticus	0	3.61238e-05	0	0	0	0	0	0	0	0.000965767	0	0	0	0	0	0	0	0	0	0
Parabacteroides	0	0	0.0010333	0	0	0	0.00449423	3.10553e-05	0	0	0	0.00085382	0	0	0	0	0	0	0	0
Cellulosimicrobium	0	0.00148298	0	0	0	0	0	0	0	0.000660788	0	0	0	0	0	0	0	0	0	0
Dysgonomonas	0	0	0.000906911	0.00773294	0.000140242	0	0.000107774	0	7.83773e-05	0	0	0	0	0	3.95699e-05	0	0.000130993	0	0	6.04459e-05
Desulfospira	0	0	0.00347445	0.0055209	1.05395e-05	0.00315999	1.47461e-05	0	6.18474e-05	0	3.81627e-05	0.00263581	0	0	4.88863e-05	0	7.87551e-05	0	0	5.45117e-05
Gordonia	0	0.00120757	0	0.00796243	7.19916e-05	0	0	0	9.03501e-05	0	0	0	0	0.000277259	7.62618e-05	0	2.25456e-05	2.2548e-05	0	0
Candidatus Scalindua	0	0	0	0	0	0	0.000116916	0	0	0	0	0	0	0	0	0	0	0	0	0
Tatumella	0	0.000150946	0.00708047	0	0	0	0.0161447	0	0	0.00201776	0	0.00563999	0	0	0	0	0	0	0	0
Prochlorothrix	0	0.000197791	0.0191946	0	0	0.0405435	0.00021651	0	0	0.00250481	0	0.0148133	0	0	0	0	0	0	0	0
Trueperella	0	0	0	0	0	0	0	0	0	0	0.000198633	0	0	0	8.96222e-06	0	0	0	0	0
Runella	0	0	0.0165839	0	0	0.0228262	0.000132195	0	0	0	0	0.012317	0	0	0	0	0	0	0	0
Thioploca	0	0	0.00876847	0	0	0.00540668	3.63737e-05	0	0	0	0	0.0065336	0	0	0	0	0	0	0	1.65806e-05
Asticcacaulis	0	0.000180277	0	0	0	0	0	0	0	0.00214208	0	0	0	0	0	0	0	0	0	0
Turneriella	0	0	0.0108008	0.00448657	5.81695e-05	0.00525481	0.00014755	0	6.82105e-05	0	0	0.00745885	0	0	5.9205e-05	0	5.77801e-05	0	0	3.99935e-05
Alkaliphilus	0	0	0.00156298	0	0	0.0049753	2.32173e-05	0	0	0	0	0.00248999	0	0	0	0	0	0	0	0
Endozoicomonas	0	0	0.00800524	0.0106139	0.000115062	0.00599587	1.39899e-05	0	4.82285e-05	0	0	0.00400102	0	0	6.55404e-05	0	0.000214946	0	0	9.91856e-05
Eudoraea	0	0	0.00509128	0	0	0.00231524	4.32163e-05	0	0	0	0	0.00463484	0	0	0	0	0	0	0	0
Desulfurivibrio	0.000344523	0	0.0401232	0	0	0.0590182	0.000459059	0	0	0	0	0.0307712	0	0	7.52895e-06	0	0	0	0	0
Granulicella	0	0	0.00647223	0	0	0.00824102	5.76852e-05	0	0	0	0	0.00360885	0	0	0	0	0	0	0	0
Azotobacter	0	4.95292e-05	0	0	0	0	0	0	0	0.00220693	0	0	0	0	0	0	0	0	0	0
Stanieria	0.0047897	0	0.0068579	0	0	0.0286699	0	0	0	0	0	0.0044839	0	0	0.000190611	0	0	0	0	4.85287e-05
Alishewanella	0	0.000634572	0	0	0	0	0	0	0	0.00752231	0	0	0	0	0	0	0	0	0	0
Aliivibrio	0.00117592	0.00351786	0	0.00228631	0.00939847	0	0	0.00122789	6.95188e-05	0.00101492	0.00144302	0	0.00356543	0.000139459	0.00496045	0.0171289	0.00017244	2.64635e-05	0	0.000142971
Devosia	0	0	0	0	0	0	0	0	0	0	6.43655e-05	0	0	0	0	0	2.45689e-05	0	0	3.40116e-05
Nitrosospira	0	0	0.175475	0.0111433	1.70974e-05	0.291846	0.00180652	0	0.000125951	0	0	0.107283	0	0	0.00016229	0	0.000194808	0	0	0.000158266
Idiomarina	0	1.17975	0	0.00358511	3.25092e-05	0	0	0	0	15.0353	0	0	0	0	0	0	0	0	0	0
Methanopyrus	0	0	0.0105007	0	0	0.00502879	7.04008e-05	0	0	0	3.0366e-05	0.00580327	0	0	0	0	0	0	0	0
Budvicia	0	0	0	0	0	0	6.06229e-05	0	0	0	0	0	0	0	0	0	0	0	0	0
Glutamicibacter	0	0.00293616	0	0	0	0	0	0	0	0.000176004	0	0	0	0	0	0	0	0	0	0
Devriesea	0	0.0429944	0	0	5.93356e-06	0	9.42732e-06	0	0	0.00450847	1.78454e-05	0	0	0	0	0	0	7.17437e-06	0	0
Cohnella	0.00221896	0	0	0	0	0	0	0.000186858	2.18637e-05	0	8.50934e-05	0.0180724	0.00028717	0.032281	0	0.00461747	3.24809e-05	9.98737e-05	0.00403116	0
Catenulispora	0	0.000144908	0	0	0	0	0	0	0	0.00161421	0	0	0	0	0	0	0	0	0	0
Lactobacillus	0.212366	0.0061949	0.0261125	0.0582055	0.0240114	0.0157644	0.00310335	1.57147	0.00400134	0.0173432	0.0286113	0.0955027	0.0161716	0.0141908	0.00158215	0.432515	0.353331	0.0079741	0.483835	0.00418423
Colwellia	0	0.000707262	0	0.00305102	3.16185e-05	0	0	0	2.6506e-05	0.0112493	0	0	0	0	2.67639e-05	0	1.96888e-05	0	0	5.45117e-05
Leptospira	0	0.000265213	0.0446723	0.0233223	0.000196603	0.0723859	0.000273504	0	0.000333252	0.00350075	0	0.0234366	0	0	0.000138081	0	0.000316576	0	0	0.000212172
Geopsychrobacter	0	0	0.0329039	0	0	0.0428705	0.00026371	0	0	0	0	0.0223494	0	0	0	0	0	0	0	0
Desulfovibrio	0.0056108	0.0126795	0.0201683	0	0	0.00779116	0.000115092	0.0039475	0	0.00294769	0.0125871	0.00620897	4.14931e-05	4.43614e-05	0.000160917	0.00472101	0	5.05076e-05	0	2.27392e-05
Proteiniphilum	0	0	0	0.00457051	3.82567e-05	0.00282585	0.000913809	0	7.48319e-05	0	0	0	0	0	3.23828e-05	0	4.76447e-05	0	0	8.79416e-05
Alkanindiges	0	0	0.00851708	0	0	0.0298229	0.000126517	0	0	0	0	0.0113072	0	0	0	0	0	0	0	0
Archangium	0	6.70871e-05	0	0	0	0	0	0	0	0.00119571	0	0	0	0	0	0	0	0	0	0

## Sheet: All.taxo.abundance.species
	infection01	infection18	infection04	infection13	infection15	infection05	infection02	infection19	infection17	infection14	infection08	infection11	infection12	infection07	infection03	infection16	infection10	infection09	infection20	infection06
Bacteroides uniformis	0	0	0.000344074	0.00578506	2.6229e-05	0	0.00102592	0	6.59639e-05	0	0	0	0	0	2.22019e-05	0	9.79964e-05	0	0	6.78299e-05
Pseudomonas sp. GM102	0	0.000748748	0	0	0	0	0	0	0	0.00848163	0	0	0	0	0	0	0	0	0	0
Fischerella sp. PCC 9605	0.0164433	0	0.0668406	0	0	0.100817	0.000490526	0	0	0	0.00138848	0.0366297	0	0	0.000440943	0	0	0	0	0.000870963
Ehrlichia chaffeensis	0	0.000463177	0	0.0252799	0.000347804	0	0	0	0.000344578	0.00503059	0	0	0	0	0.000187347	0	0.000433153	0	0	0.00032707
Vibrio parahaemolyticus	0.00673846	0.00124184	0.00360097	0.000895306	0.00564069	0	0	0.000139019	0	0.0198526	0.0228353	0	8.85746e-05	0.000208863	0.000181457	0.0041694	4.50312e-05	9.37092e-05	0.0021759	0.00011704
Kordia algicida	0	0	0.00417781	0	0	0.0132989	4.1373e-05	0	0	0	0	0.00221857	0	0	0	0	0	0	0	0
Microvirgula aerodenitrificans	0	0.00016906	0	0	0	0	0	0	0	0.00169492	0	0	0	0	0	0	0	0	0	0
Pseudomonas syringae group genomosp. 3	0	0.00234875	0.00556514	0	0	0.0141721	0.0135906	0	0	0.0309211	0	0.00236424	0	0	0	0	0	0	0	0
Bacteroides sp. 4_1_36	0	0	0	0	0	0	0.00121484	0	0	0	0	0.000649955	0	0	0	0	0	0	0	0
Vibrio maritimus	0	0	0	0.00510361	4.62788e-05	0	0	0	9.69895e-06	0	0	0	0	0	9.7933e-06	0	2.88177e-05	0	0	7.97866e-05
Herbaspirillum huttiense	0	0.000737044	0	0	0	0	0	0	0	0.0112379	0	0	0	0	0	0	0	0	0	0
[Eubacterium] sulci	0	0	0	0.00261516	3.16185e-05	0	0	4.53067e-05	0.000106024	0	0	0	0.000149205	0	2.67639e-05	0.00279895	0.0240597	3.02699e-05	0.00122177	5.45117e-05
Polaromonas naphthalenivorans	0	0.000343402	0	0	0	0	0	0	0	0.00317798	0	0	0	0	0	0	0	0	0	0
Acinetobacter calcoaceticus	0.0145044	0.0130839	0	0.0167246	0.000389781	0	7.13211e-06	0.00556878	0.0644944	0.00259808	0.000376891	0	0.0703704	0.00140754	6.93584e-05	0.0293476	0.000845881	0.0639631	0.0305394	0.000251385
Devriesea agamarum	0	0.0429944	0	0	5.93356e-06	0	9.42732e-06	0	0	0.00450847	1.78454e-05	0	0	0	0	0	0	7.17437e-06	0	0
Klebsiella michiganensis	0.00102014	0	0.0022603	0	0.00124285	0.00719504	0.0014603	0.000102427	1.48842e-05	0	0.00632028	0.000600153	0	0	2.02988e-05	0	5.22648e-05	1.1479e-05	0.000463322	2.25426e-05
Cellulomonas bogoriensis	0	0.00498499	0	0	0	0	0	0	0	0.000499977	0	0	0	0	0	0	0	0	0	0
Streptomyces griseoplanus	0	0.00215115	0	0	0	0	0	0	0	0.000126676	0	0	0	0	0	0	0	0	0	0
Treponema succinifaciens	0	0	0	0	0	0	0	0	0	0	0.000100858	0	0	0	0	0	0	0	0	0
Rubrivivax gelatinosus	0	2.42902e-05	0	0	0	0	0	0	0	0.00162349	0	0	0	0	0	0	0	0	0	0
Peptoniphilus harei	0.00231033	0	0	0	0	0	5.13512e-05	0.0326848	0	0	8.85972e-05	0	0.000213568	4.56661e-05	0	0.0036057	0.000101455	7.79896e-05	0.00629573	0
Staphylococcus sp. MRCNS378	0	0	0	0	0	0	0	0	0	0	0	0	0	0.000762036	0	0	0	0.000108452	0	0.000537091
Acinetobacter indicus	0.0165814	0.260111	0	0	0.00018436	0	0	0.140446	0.000139185	0.036983	0.000466589	0	0.00074954	0.000714038	0	0.0206402	0.0004016	0.0250097	0.0227831	9.38527e-06
Yersinia pseudotuberculosis	0	0	0	0.00105183	0.00267059	0	0.00014311	0	0	0	0	0	0	0	0	0	0	0	0	0
Bacillus subterraneus	0.00175337	0	0	0	0	0	0	0.0212027	0	0	6.7239e-05	0	0.000194499	6.93147e-05	0	0.00547294	0	0	0.00477801	0
Pseudomonas amygdali	0	0.000817138	0	0	0	0	0	0	0	0.0105802	0	0	0	0	0	0	0	0	0	0
Rhodopseudomonas palustris	0	0	0.0048435	0	0	0	4.79654e-05	0	0	0	3.10334e-05	0.000857361	0	0	0	0	0	0	0	0
Anabaena cylindrica	0	0	0.0201145	0	0	0.0390106	0.000222591	0	0	0	0	0.0168096	0	0	0	0	0	0	0	0
Corynebacterium ulcerans	0	0	0	0	0	0	0	0	0	0	0	0	0	0.000545901	0	0	0	0	0	0
Serinicoccus marinus	0	0.00374748	0	0	0	0	0	0	0	0	0	0	0	0	0	0	0	0	0	0
Pseudomonas extremaustralis	0.000913385	0.0443074	0	0	0	0	0.0012628	0	0	0.566602	0	0.000407414	0	0	0	0	0	0	0	0
Escherichia sp. 4_1_40B	0	0	0	0.00355506	0.00611209	0	4.87693e-05	0.000110862	6.48583e-05	0.00441879	0.00048382	0	0	4.33701e-05	0.0161104	0	0.000192708	0	0	0.000111155
Pyrococcus sp. ST04	0	0	0	0.00616733	6.10085e-05	0	0	0	1.70479e-05	0	0	0	0	0	3.44276e-05	0	5.06531e-05	0	0	0
Criblamydia sequanensis	0.000696375	0	0.0226366	0	0	0.0325594	0.000205165	0	0	0	2.67048e-05	0.0135256	0	0	0	0	0	0	0	1.41112e-05
Levilinea saccharolytica	0	0	0	0.0111421	9.71227e-05	0	0	0	9.6343e-05	0	0	0	0	0	5.5719e-05	0	0.000116931	0	0	0.000128833
Enterococcus faecium	0.342338	9.85688e-05	0.0731233	0.558972	3.01218	0.0307519	0.0169247	0.574302	0.00815265	0.0137061	0.631733	0.00647804	0.0182813	0.0323867	0.010488	0.484891	0.0394549	0.00930953	0.371247	0.47612
Granulicatella elegans	0.0024858	5.2503e-06	0	0.00364504	9.18095e-05	0	9.05474e-05	0.0102547	8.60629e-05	0.00012282	4.76631e-05	0.000110824	0.000114586	0.000144097	2.71659e-05	0.00233497	0.0194115	4.37995e-05	0.0124343	1.14703e-05
Aeromonas hydrophila	0.032917	0	0.0108608	0	0.000111236	0	0	0.000720596	0	0	0.0891633	0.00219157	0.000513558	0.000351319	0.000591742	0.0104193	9.51842e-06	0.000233537	0.0128095	0.000779625
Streptococcus sp. BS35b	0	0	0	0.000332301	0	0	0	0	0	0	0	0	0	0	0	0	0.00144137	1.63682e-05	0	0
Anaerococcus prevotii	0	0	0	0	0	0	0	0	0	0	0	0	0	0	0	0	0.000430207	0	0.00121346	0
Carnobacterium sp. AT7	0.0149132	0.000646911	0	0	0.000123177	0	0.000242017	0.120832	0.00012338	0.000237384	0.000235819	0	0.000807523	0.000637593	0	0.0196185	0.000318337	0.000166135	0.0211483	0
Chlamydia trachomatis	0.956673	0.00447583	0.790676	0.481093	0.00433681	2.31176	0.00905532	0.192643	0.00221391	0.0627581	0.0020372	0.155059	0.0170416	0.00891791	0.00376778	0.275616	0.0673758	0.000762901	0.51842	0.00232749
Acinetobacter towneri	0.00488212	0.134071	0	0	1.65039e-05	0	0	0.0473884	1.73311e-05	0.0202017	0.000135105	0	0.000378396	0.000191058	0	0.00527807	9.4041e-05	8.53994e-05	0.00295145	0
Xanthomonas cassavae	0	0.000103085	0	0	0	0	0	0	0	0.000688992	0	0	0	0	0	0	0	0	0	0
Leuconostoc pseudomesenteroides	0	0	0	0	0.000130037	0	0	0	0	0	0	0	0	0	0	0	0	0	0	0
Comamonas thiooxydans	0	0.000521789	0	0	0	0	0	0	0	0.00662623	0	0	0	0	0	0	0	0	0	0
Kocuria rhizophila	0	0.0142103	0	0	0	0	0	0	0	0.00126066	0	0	0	2.62272e-05	0	0	0	0	0	0
Pseudomonas sp. GM16	0	0	0	0	0	0	0	0	0	0.00106599	0	0	0	0	0	0	0	0	0	0
Colwellia psychrerythraea	0	0.000659234	0	0	0	0	0	0	0	0.00996528	0	0	0	0	0	0	0	0	0	0
Streptococcus sanguinis	0.001346	0.000593102	0.000765207	1.88561	0.0332406	0	0.00100531	0.0515198	0.0329634	0.0656387	0.000549026	0.00127211	0.0407418	0.0485413	0.0174314	0.960378	14.7049	0.0253434	0.967236	0.0273196
Bacteroides sp. 1_1_6	0	0	0.00781291	0	0	0.0262856	0.028204	0	0	0	0	0.00435198	0	0	0	0	1.36235e-05	0	0	9.53159e-05
Burkholderia cenocepacia	0.00438343	0.000278112	0.00259286	0	0	0	0	0.000144967	0	0.00531801	0.027023	0	4.71513e-05	0.000103972	0.000172857	0.000912157	0	0.000116583	0.002389	0.000325398
Thermanaerovibrio velox	0	0	0.00761982	0	0	0.0106118	0.000113189	0	0	0	0	0.00758702	0	0	0	0	0	0	0	0
Paenibacillus sp. oral taxon 786	0	0	0	0	0.000144906	0	0	0	0	0	0	0	0	0	0	0	0	0	0	0
Pseudoclavibacter faecalis	0	0.00289017	0	0	0	0	0	0	0	0.000553896	0	0	0	0	0	0	0	0	0	0
Lactobacillus odoratitofui	0.00550592	0	0	0	8.62861e-05	0	4.0793e-05	0.0205862	3.61671e-05	0	3.51905e-05	0	0.000203588	7.25537e-05	0	0.00381913	5.37301e-05	4.13029e-05	0.00666837	0
Streptococcus sp. I-G2	0	0	0	0.0065711	2.69773e-05	0	0	4.32254e-05	0.000149228	0	0	0	4.74502e-05	0.00014717	5.28581e-05	0	0.033447	3.68137e-05	0.000845398	1.42885e-05
Labrenzia alba	0	0	0	0.000723132	0	0	0	0	4.39759e-05	0	0	0	0	0	0	0	9.79964e-05	0	0	4.52199e-05
Lactobacillus saniviri	0	0	0	0.00052375	0.000283584	0	0.000229615	0	0	0	0	0	0	0	0	0	2.36589e-05	0	0	0
Lachnospiraceae bacterium 2_1_46FAA	0	0	0	0	0.000253643	0	0	0	0	0	0	0	0	0	0	0	0	0	0	0
Vibrio harveyi	0	0.000236683	0	0	0	0	0	0	0	0.00271187	0	0	0	0	0	0	0	0	0	0
Halomonas salina	0	0	0.0199759	0	0	0.0369219	0.000114864	0	0	0	0	0.0140299	0	0	0	0	0	0	0	0
Clonorchis sinensis	0	0	0	0.00219433	0.000716323	0	0	0	0	0	0	0	0	0	0.000673712	0	0	0	0	0
Cupriavidus sp. amp6	0.00334655	0	0.00264614	0	0	0	0	0	0	0	0.000724254	0	0	0	0.000129479	0	0	0	0	0.000322609
Azospira oryzae	0	0	0	0.00213304	0	0	0	0	4.32389e-05	0	0	0	0	0	2.18298e-05	0	3.2118e-05	0	0	4.44621e-05
Gossypium thurberi	0.0316268	0	0.155248	0	0.000689252	0.173621	0.00123769	0.0026237	0.000775748	0.00480903	0.00441072	0.0861155	0.00264519	0.00244754	0.00168819	0.0649165	0.00170625	0.00128424	0.0690415	0.00235656
Pseudomonas sp. ST41	0	0.000100035	0	0	0	0	0	0	0	0.00200582	0	0	0	0	0	0	0	0	0	0
Methanocaldococcus vulcanius	0	0	0	0.0112772	9.34948e-05	0	0	0	0.000107769	0	0	0	0	0	4.94624e-05	0	0.000261985	0	0	0.00014104
Halobacillus halophilus	0	0	0.00365472	0	0	0	0	0	0	0	0	0.000388158	0	0	0	0	0	0	0	0
Thiobacillus denitrificans	0.00639636	2.70929e-05	0.000730944	0	0	0	0	0	0	0.00144865	0.000704468	0	0	0	0.000307371	0	0	0	0	0.000279806
Rubritepida flocculans	0	0	0.00571354	0	0	0.0103928	0	0	0	0	0	0.00476788	0	0	0	0	0	0	0	0
Enterococcus caccae	0.00491131	0	0.000588856	0.00129545	0.00888932	0	0.000851463	0.000100041	5.37483e-06	0	0.0123533	0.000108361	5.48922e-05	4.91729e-05	8.20824e-05	0.00309016	6.65034e-05	6.64776e-05	0.00159622	8.2941e-05
Salmonella bongori	0	0	0	0	0.000659472	0	0	0	0	0	5.88341e-05	0	0	0	0	0	0	0	0	0
Thermoanaerobacter ethanolicus	0	0	0	0.00320852	0	0	0	0	3.252e-05	0	0	0	0	0	0	0	4.8312e-05	0	0	0
Johnsonella ignava	0	0	0.000548208	0	0	0	0.0014305	0	0	0	0	0.000923168	0	0	0	0	0	0	0	0
Pseudomonas toyotomiensis	0	0.0154456	0.00068654	0	0	0.00437082	0.00432406	0	0	0.18833	0	0	0	0	0	0	0	0	0	0
Selenomonas ruminantium	0	0	0	0.00275479	3.9968e-05	0	0	8.59062e-05	8.37636e-05	0	0	0	6.28684e-05	6.72142e-05	2.53736e-05	0.00353806	0.0264559	3.82633e-05	0.00154441	0.00010336
Gemmata obscuriglobus	0	0	0.000723742	0	0	0	0	0	0	0	0	0.00153734	0	0	0	0	0	0	0	0
Mycobacterium chubuense	0.00135433	0	0.00405296	0	0	0	0	0	0	0	0.000129841	0	0	0	8.08454e-05	0	0	0	0	8.23315e-05
Myroides odoratus	0	0	0.15882	0	0	0.244766	0.00135977	0	0	0	1.17302e-05	0.110103	0	0	0	0	0	0	0	0
Parachlamydia acanthamoebae	0	0	0.0218076	0	0	0.0354698	0.000298304	0	0	0	0	0.0105984	0	0	0	0	0	0	0	0
Acinetobacter sp. CIP-A165	0	0	0	0	0	0	0	6.01344e-05	0	0	0	0	0	0	0	0	0	0	0	0
Acetobacter malorum	0.0353196	0	0.0686083	0.0195563	0.00152343	0.0692874	0.000525017	0.0048907	0.00126757	0.00688357	0.00406443	0.0247613	0.00393519	0.00375094	0.00203199	0.101317	0.00313479	0.00283933	0.117358	0.00249166
Burkholderia sp. TJI49	0.000811479	6.33973e-05	0	0	0.00156044	0	0	0	0	0.00169492	9.33566e-05	0	0	0	4.84404e-05	0	0	0	0	9.86617e-05
Pseudomonas sp. 2_1_26	0	0.000171357	0.113338	0	1.42479e-05	0.19796	0.29437	0	0	0.00209411	2.2055e-05	0.0882777	0	3.73233e-05	0	0	0.000209193	0	0	0.0003393
Enterococcus sp. GMD3E	0	0	0	0	0.000104323	0	7.39805e-05	0	0	0	0	0	0	0	0	0	0	0	0	0
Geopsychrobacter electrodiphilus	0	0	0.0329039	0	0	0.0428705	0.00026371	0	0	0	0	0.0223494	0	0	0	0	0	0	0	0
Paracoccus pantotrophus	0	0	0	0	0	0	0	0	0	0	0.00119648	0	0	0	0	0	0	0	0	0
Solibacillus silvestris	0.00362544	0	0	0	2.8408e-05	0	1.34303e-05	0.049214	2.38146e-05	0.000521514	0.000162201	0	0.000312794	0.000167208	0	0.010059	3.53792e-05	0.000135982	0.00987945	0
Morganella morganii	0	0.000409225	0.0105339	0.750596	4.75276	0.0116059	0.0276853	0.0149661	0.0116466	0.018624	0.00012453	0.00659535	0.0158734	0.0122158	0.00750739	0.26588	0.0243209	0.00687488	0.305914	0.00761184
Acinetobacter brisouii	0.000684243	0.0416316	0	0	3.21694e-05	0	0	0.0139398	0	0.0061025	5.24792e-05	0	7.43635e-05	0	0	0.00209249	2.00318e-05	0.004167	0.00248612	0
Methanoculleus marisnigri	0	0	0.0107206	0	0	0.0155246	5.43342e-05	0	0	0	0	0.00439809	0	0	0	0	0	0	0	0
Campylobacter coli	0	0	0	0	0.0062504	0	0	0	0	0.000499977	0	0	0	0	0	0.00180817	5.08772e-05	0	0.00315715	3.52155e-05
Staphylococcus intermedius	0	0	0	0	0	0	0	0	0	0	0	0	0	0.000145107	0	0	0	0	0	0
Pseudomonas sp. MT-1	0.00715961	0.000178584	0.00564966	0	0	0	0.0128725	3.4452e-05	0	0.000795738	0.0160617	0.00583326	0.000113458	0	2.03517e-05	0.00319255	0	2.30178e-05	0.00371623	0.000145081
Paraburkholderia andropogonis	0	0.000139029	0	0	0	0	0	0	0	0.00334524	0	0	0	0	0	0	0	0	0	0
Bartonella birtlesii	0	0	0.00133563	0	0	0	0	0	0	0	0	0.000709271	0	0	0	0	0	0	0	0
Achromobacter piechaudii	0.0170697	0.000794033	0.00128559	0	0	0	0	0.000173679	0	0.0117337	0.0443286	0	0.000131272	0.000378275	0.000139795	0.00458761	2.69912e-05	0.000194887	0.00322478	0.000250944
Actinomyces israelii	0	0.00129143	0	0	0	0	0	0	0	0.000313874	0	0	0	0	0	0	0	0	0	0
Azospirillum sp. B506	0.00424601	0	0.00367299	0	0	0.0233839	6.82008e-05	0.000214533	0	0	0.0159164	0.00365718	3.92503e-05	4.19635e-05	0.000147852	0	0	0	0.00192842	0.00015057
Brachybacterium squillarum	0	0.338435	0	0	2.75665e-05	0	0	1.60944e-05	0	0.038062	3.80692e-05	0	0	5.73316e-05	1.66913e-05	0	5.71303e-05	3.29066e-05	0	7.27487e-06
Buttiauxella agrestis	0	0	0	0	0	0	0.00111659	0	0	0	4.37835e-05	0	0	0	0	0	0	0	0	0
Edwardsiella tarda	0	0	0	0	0.000227031	0	0.000262547	0	0	0	0	0	0	0	0	0	0	0	0	2.992e-05
Paraburkholderia rhizoxinica	0	0.000264155	0	0	0	0	0	0	0	0.00247176	0	0	0	0	0	0	0	0	0	0
Xenorhabdus cabanillasii	0	0	0	0.00164322	0.0148046	0	0.00192619	5.19609e-05	2.12286e-05	0	0	0.00031587	7.98043e-05	0	7.90997e-06	0.000484178	8.63507e-05	4.48176e-05	0.000365531	4.7036e-05
Serratia plymuthica	0	0	0.000789891	0.00232813	0.00337775	0	0.000868276	6.18204e-05	4.71937e-05	0	0	0	0	0	7.14792e-05	0	0	2.41498e-05	0.000974748	0
Stenotrophomonas nitritireducens	0	0.000105006	0	0	0	0	0	0	0	0.000701831	0	0	0	0	0	0	0	0	0	0
Megamonas rupellensis	0	0	0	0.00198861	0.000126227	0	0	5.1678e-05	9.07003e-05	0	0	0	2.83644e-05	3.03252e-05	3.05276e-05	0.00319255	0.0321367	5.179e-05	0.00348396	3.10887e-05
Cupriavidus sp. SK-4	0.00303677	0	0	0	0	0	0	0	0	0	1.94092e-05	0	0	0	0	0	0	0	0	0.000147273
Corynebacterium jeikeium	0	0	0.00798476	0	0	0.0254173	0	0	0	0	0	0.00720835	4.07938e-05	0.00161337	0	0	0	2.08463e-05	0	0
Listeria innocua	0.00341527	0	0	0	0.000261308	0	0.000959217	0.0222026	0	0	0	0.000296653	6.31417e-05	6.75064e-05	0	0.00533017	4.99924e-05	0	0.00155112	0
Segetibacter koreensis	0	0	0	0	0	0	0.000171171	0	0	0	0	0	0	0	0	0	0	0	0	0
Knoellia sinensis	0	0.00249941	0	0	0	0	0	0	0	0.000274926	0	0	0	0	0	0	0	0	0	0
Enterobacter ludwigii	0	0	0	0.000656037	0.00492565	0	0	0	0	0	0	0	0	0	0	0	8.8904e-05	0	0	0
Sphingopyxis baekryungensis	0	0	0.00521846	0	0	0.0153337	7.15549e-05	0	0	0	0	0.00511605	0	0	0	0	0	0	0	0
Bacteroides massiliensis	0	0	0	0.00127271	0	0	0.000527573	0	0	0	0	0.000225491	0	0	0	0	0	0	0	0
Meiothermus ruber	0	0	0.0136837	0	0	0.00917015	0.000106982	0	0	0	0	0.0091788	0	0	0	0	0	0	0	0
Synechococcus sp. JA-2-3B'a(2-13)	0	0	0.0505362	0	0	0.0895553	0.000247651	0	0	0	0	0.0315399	0	0	0	0	0	0	0	0
Acinetobacter sp. HA	0.275138	7.45314	0	0.011797	0.0018398	0	1.4598e-05	2.46765	0.0441722	0.9231	0.00485918	0.000476724	0.054897	0.0115977	0.000118242	0.347351	0.0047292	0.0450384	0.364456	0.000245538
Atlantibacter hermannii	0	0	0	0	0	0	0	0	0	0	0.000569946	0	0	0	9.6961e-06	0	0	0	0	0
Myxococcus fulvus	0	0	0.0197614	0	0	0.0228974	0.00022153	0	0	0	0	0.0152234	0	0	0	0	0	0	0	1.21322e-05
Synechococcus sp. JA-3-3Ab	0	0	0.0494807	0	0	0.0533104	0.0004297	0	0	0	0	0.0335526	0	0	0	0	0	0	0	0
Rhodanobacter thiooxydans	0	0	0.00381609	0	0	0.00728849	3.40118e-05	0.00192582	0	0	0	0.00364768	0	0	0	0	0	0	0	0
Pseudarthrobacter phenanthrenivorans	0	0.00167602	0	0	0	0	0	0	0	0	0	0	0	0	0	0	0	0	0	0
Afipia felis	0.00516784	0	0.00206348	0.000871721	0	0.00525481	2.45216e-05	0	0	0	0.0100823	0.000876627	9.55434e-05	0	5.79594e-05	0	0	2.90751e-05	0.00117355	0.000131976
Solirubrobacter soli	0	0	0.00957267	0	0	0.0211979	8.65551e-05	0	0	0	4.26672e-05	0.00309427	0	0	0	0	0	0	0	0
Vibrio vulnificus	0.00363663	0	0.174834	0	0.00106086	0.224728	0.00140219	3.73716e-05	0	0	0	0.101324	0.000123073	8.77202e-05	0	0.00461747	9.74428e-05	0	0.00945803	0
Brevibacterium casei	0	0.00339789	0	0	0	0	0	0	0	0.000222431	0	0	0	0	0	0	0	0	0	0
Virgibacillus pantothenticus	0	0	0	0	0.00458866	0	0.000392052	3.96095e-05	0	0	0	0	0	4.64865e-05	0	0	0	0	0.00213627	0
Actinomycetospora chiangmaiensis	0	0.00212247	0	0	0	0	0	0	0	0.00074014	0	0	0	0	0	0	0	0	0	0
Clostridium sp. ATCC 29733	0.00113513	0	0	0.00244752	0	0	2.52303e-05	0.0185061	1.86052e-05	0.000326574	8.70609e-05	0	4.19728e-05	8.97485e-05	3.75724e-05	0.00472424	5.528e-05	7.66372e-05	0.00206218	5.73945e-05
Sulfitobacter mediterraneus	0.00100707	0	0	0	0	0	0	0.000135688	0	0	0.0140381	0	0	0.000159246	8.01544e-05	0	0	4.53273e-05	0.000914764	4.08139e-05
Bartonella rattimassiliensis	0	0	0.00591623	0	0	0	0	4.43945e-05	0	0	2.5271e-05	0.00157087	4.87335e-05	0.000156307	5.245e-05	0.0013713	0	0	0.00119717	0
Corynebacterium mastitidis	0	0	0	0	0	0	0	0	0	0	0	0	0	0.00030359	0	0	0	0	0	0
Capnocytophaga canimorsus	0	0	0	0	0	0.00312828	0.000402737	0	0	0	0	0	0	0	0	0	0	0	0	0
Pseudomonas cichorii	0	7.87544e-05	0	0	0	0	0	0	0	0.0031692	0	0	0	0	0	0	0	0	0	0
Cloacibacillus evryensis	0	0	0	0	0.000688534	0	0	0	0	0	0	0	0	0	0	0	0	0	0	0
Enterococcus dispar	0.0015372	0	0.000862542	0.000747189	0.00469277	0	0.000703627	0.0209484	3.252e-05	0.000474768	0.00726246	0	0.000103649	0.000176051	3.82341e-05	0.00635055	5.95627e-05	8.64855e-06	0.0040452	4.67243e-05
Bordetella avium	0.00618513	0	0.00154246	0	0	0	0	0.000121531	0	0	0.0254188	0	9.52926e-05	4.07519e-05	0.000164096	0.00107256	0	5.79975e-05	0.00234093	0.000229779
Arthrospira platensis	0	0	0.0686557	0	0	0.113515	0.0192494	0	0	0	0	0.043468	0	0	6.55625e-06	0	6.54798e-06	0	0	1.81292e-05
Pseudomonas sp. GM30	0	0.000172008	0	0	0	0	0	0	0	0.00295626	0	0	0	0	0	0	0	0	0	0
Streptococcus pseudopneumoniae	0.00327296	0.000105008	0.000854184	0.627564	0.011883	0	0.000648585	0.0160577	0.011061	0.0190056	9.9357e-05	0	0.0148884	0.020015	0.00553694	0.303906	4.64092	0.00793653	0.317132	0.00808972
Escherichia sp. TW15838	0.000957941	0	0	0.000620835	0	0	0	0	0	0	7.34709e-05	0	0	0	0.00869187	0	5.6089e-05	0	0	9.70574e-05
Roseiflexus sp. RS-1	0	0	0.0152836	0	0	0.0125551	4.39414e-05	0	0	0	3.79065e-05	0.00575985	0	0	1.31125e-05	0	0	0	0	1.33535e-05
Xanthomonas citri	0.00706922	0.000384394	0.000924023	0	1.06859e-05	0	0	2.08012e-05	0	0.00223016	0.0222242	0	0.000180838	2.44127e-05	6.11338e-05	0.00431216	0	0.000130868	0.00112188	0.000428814
Neptuniibacter caesariensis	0	0	0.0245819	0	0	0.0400347	0.000237774	0	0	0	0	0.0148754	0	0	0	0	0	0	0	0
Dialister invisus	0	0	0	0.00213304	0	0	0	0.00018477	6.48583e-05	0	0	0	4.05659e-05	4.33701e-05	6.54893e-05	0.00228294	0.0233741	2.46894e-05	0	6.66931e-05
Prochlorococcus marinus	0	0	0.00220379	0	0	0	0	0	0	0	0	0.00312079	0	0	0	0	0	0	0	0
Acinetobacter sp. CIP A162	0.0321659	0.0977057	0	0	0.000291343	0	0	0.206036	0.000213921	0.0125791	0.000284517	0	0.000961739	0.000806807	0	0.0313447	0.000381439	0.000427205	0.0304901	0
Propionibacterium sp. 5_U_42AFAA	0.0387077	0	0.0269482	0	0	0	0	0	0	0	0.00484184	0	0	0	0.00220307	0	0	0	0	0.00218362
Streptococcus dentasini	0.00251767	0	0.000313931	0	0	0	0	0.000127207	0	0	0.0105399	0	1.55156e-05	0	2.50483e-05	0	0	1.88864e-05	0.000762303	8.5029e-05
Methanosarcina mazei	0	0	0.00277207	0	0	0	0	0	0	0	0	0.000736036	0	0	0	0	0	0	0	0
Serratia rubidaea	0	0	0.00233206	0	0	0	0.00757178	0	0	0	0	0.00263009	0	0	0	0	0	0	0	0
Moellerella wisconsensis	0	0	0.000992255	0.00399366	0.0291586	0.00405591	0.0065214	9.42105e-05	4.14296e-05	0.000239792	0	0.00142203	0.000108262	2.5499e-05	7.23484e-05	0.00199934	0.000228709	3.3124e-05	0.00239744	7.42998e-05
Sphingobacterium spiritivorum	0	0	0	0	0	0	0.00058292	0	0	0	0	0	0	0	0	0	0	0	0	0
Helicobacter heilmannii	0	0	0	0.00334924	4.04939e-05	0	0	0	0	0	0	0	0	0	0	0	0	0	0	0
Ectothiorhodospira sp. PHS-1	0.00299814	0	0	0	0	0	0	0	0	0	0.000201204	0	0	0	5.96569e-05	0	0	0	0	0.000121507
Staphylococcus schleiferi	0	0	0	0	0	0	0	0	0	0	0	0	0	0.000249088	0	0	0	0	0	0
Rhizobium sp. PDO1-076	0	0.000165745	0	0	0	0	0	0	0	0.00175719	0	0	0	0	0	0	0	0	0	0
Methanospirillum hungatei	0	0	0.0398782	0	0	0.0634706	0.00024942	0	0	0	0	0.0245205	0	0	0	0	0	0	0	0
Pantoea ananatis	0.00321931	0	0	0.00404036	0.000653754	0	0	0	4.09511e-05	0	0.00774681	0	5.95188e-05	6.36331e-05	7.33784e-05	0	0.000121675	0	0.00146212	0.000224182
Kocuria polaris	0	0.00518064	0	0	0	0	0	0	0	0.00299326	0	0	0	0	0	0	0	0	0	0
Cupriavidus gilardii	0.00217876	4.77569e-05	0	0	0	0	0	0	0	0.000638388	0.000200668	0	0	0	2.08959e-05	0	0	0	0	6.70197e-05
Halomonas sp. TD01	0.0155276	0	0.00136669	0	0	0	0	0.000153832	0	0	0.0253419	0	0.00010132	7.22162e-05	5.45236e-05	0.00285102	0	8.22216e-05	0.00248901	0.000259121
Candidatus Paraburkholderia calva	0.00149337	0	0.0392246	0	0.000319942	0.0678828	0.000444598	0.00144084	0.000344841	0.00298336	0.00014317	0.0216199	0.00110238	0.00133231	4.45726e-05	0.0296707	0.000626142	0.000670934	0.0270806	7.56531e-05
Nesterenkonia sp. F	0	0.00116418	0	0	0	0	0	0	0	0	0	0	0	0	0	0	0	0	0	0
Xanthomonas alfalfae	0	0	0	0.000525914	0.00463538	0	0	2.73338e-05	3.19825e-05	0	0	0	0	6.4159e-05	0	0	0	0	0.00147421	3.28872e-05
Stigmatella aurantiaca	0	0	0	0.00303027	5.4956e-05	0	0	0	2.3035e-05	0	0	0	0	0	2.32591e-05	0	0.000102663	0	0	0
Granulicella mallensis	0	0	0.00647223	0	0	0.00824102	5.76852e-05	0	0	0	0	0.00360885	0	0	0	0	0	0	0	0
Orenia marismortui	0	0	0	0	0.0001378	0	6.5147e-05	0	0	0	0	0	0	0	0	0	0	0	0	0
Hydrogenivirga sp. 128-5-R1-1	0	0	0.00743572	0	0	0.0146914	7.61754e-05	0	0	0	0	0.00517409	0	0	0	0	0	0	0	0
Pseudomonas agarici	0	0.000376266	0	0	0	0	0	0	0	0.00497251	0	0	0	0	0	0	0	0	0	0
Thalassospira lucentensis	0	0	0.00350713	0	0	0.00460766	7.60623e-05	0	0	0	0	0.002069	0	0	0	0	0	0	0	0
Staphylococcus simiae	0.00379583	0	0.00141512	0	0	0.0017516	9.34657e-06	0.000381056	2.57631e-05	0	0.000133208	0.0812351	0.000277944	0.0439834	0	0.00883752	2.75078e-05	0.000177871	0.00170698	0.000655138
Parabacteroides sp. D26	0	0	0	0	0	0	0.000245907	3.10553e-05	0	0	0	0.00036629	0	0	0	0	0	0	0	0
Janthinobacterium lividum	0.00198361	0.00260671	0	0.00509085	0	0	0	0	3.43989e-05	0.0224379	0.00619957	0	0	0	7.42036e-05	0	0.00015331	4.46405e-05	0	7.07441e-05
Holdemania filiformis	0	0	0	0	0.000345266	0	0.000107911	0	0	0	0	0	0	0	0	0	0	0	0	0
Acetohalobium arabaticum	0	0	0.00600787	0	0	0.00695432	4.86786e-05	0	0	0	1.39977e-05	0.00232029	0	0	0	0	0	0	0	0
Lactobacillus brevis	0.0247775	0	0.0169479	0	0	0	0	0	0	0	0.00313653	0	0	0	0.00108658	0	0	0	0	0.00250046
Thermococcus litoralis	0	0	0.0143806	0	0	0.0209164	7.77736e-05	0	0	0	4.9983e-05	0.00832709	0	0	0	0	0	0	0	0
Acinetobacter sp. NIPH 817	0	0.0270409	0	0	1.17763e-05	0	0	0.00654728	0	0.00403553	1.92111e-05	0	0	7.92167e-05	0	0.00208493	0	0	0.000910096	0
Prochlorothrix hollandica	0	0.000197791	0.0191946	0	0	0.0405435	0.00021651	0	0	0.00250481	0	0.0148133	0	0	0	0	0	0	0	0
Oribacterium sinus	0	0	0	0.00581442	7.02991e-05	0	0	0	3.92881e-05	0	0	0	0	0	1.98352e-05	0	8.75501e-05	0	0	8.07991e-05
Calditerrivibrio nitroreducens	0	0	0.000834771	0	0	0	0	0	0	0	0.000171154	0	0	0	4.44037e-05	0	0	0	0	2.261e-05
Leptospira interrogans	0	0.000134497	0.00136037	0.0103521	9.44614e-05	0	0	0	0.000189258	0.000588514	0	0	0	0	4.11414e-05	0	0.000167426	0	0	0.000114884
Bordetella parapertussis	0.00739975	0	0.000425854	0	1.33806e-05	0	1.26517e-05	0.000191733	0	0	0.0249279	0	0	9.00086e-05	0.000124588	0.00296121	0	1.28099e-05	0.00206816	0.000207619
Pseudomonas canadensis	0	0.0072301	0	0	0	0	0	0	0	0.102164	0	0	0	0	0	0	0	0	0	0
Streptococcus sp. AS20	0	0	0	0.00774712	8.82097e-05	0	0.00113918	0.000189596	9.99942e-05	0.000400691	0	0	0.0001645	0.000302295	8.71105e-05	0.00354891	0.0631752	0.000156417	0.00467361	5.06924e-05
Bacillus gaemokensis	0	5.87012e-05	0	0	0	0	0	0	0	0.000784686	0	0	0	0	0	0	0	0	0	0
Fervidicola ferrireducens	0	0	0.0263533	0	0	0.0251665	0.000215306	0	0	0	0	0.015394	0	0	0	0	0	0	0	0
Chitinispirillum alkaliphilum	0.00184556	0.0502415	0	0	1.39465e-05	0	0	0.0163525	0	0.00728226	4.67628e-05	0	2.31521e-05	2.60511e-05	0	0.00130294	0	5.9321e-05	0.000538909	0
Streptococcus parasanguinis	0	0.00195799	0	0.137542	0.00261715	0	0.000590719	0.00333794	0.00215916	0.00492877	1.41556e-05	0	0.00380771	0.00349699	0.00114305	0.0624747	1.02729	0.00237481	0.0694682	0.00199171
Providencia alcalifaciens	0	0	0.00138768	0.00424302	0.0483651	0	0.00148779	0.000324844	0.000209471	0.000128696	0	0	0.000207167	0.000118	3.38913e-05	0.00236074	0.000163041	4.9307e-05	0.00309223	2.48557e-05
Bacteroides fragilis	0	0	0.0013366	0.0707063	0.000659472	0	0.0120113	0	0.0009214	0	0	0.00262415	0	0	0.00043417	0	0.00175668	0	0	0.00138962
Thermoanaerobacterium thermosaccharolyticum	0	0	0.00886091	0	0	0.0109185	0.000101903	0	0	0	0	0.00698232	0	0	0	0	0	0	0	0
Lactobacillus composti	0	0	0	0	0	0	0	0	0	0	0	0	0	0.000292953	0	0	0	0	0	0
Pseudomonas alkylphenolica	0	0.000610267	0	0	0	0	7.78048e-06	0	0	0.00730473	0	0	0	0	0	0	0	0	0	0
Leptolyngbya sp. PCC 7376	0.0156684	0	0.00547041	0	0	0	0	0	0	0	0.00180006	0	0	0	0.00060243	0	0	0	0	0.000761339
Thermococcus sp. PK	0	0	0.0514599	0	0	0.101588	0.000552469	0	0	0	1.9714e-05	0.0339344	0	0	0	0	0	0	0	0
Streptomyces scabiei	0	0	0	0.00625924	5.04514e-05	0	0	0	4.22938e-05	0	0	0	0	0	6.40578e-05	0	0.00015708	0	0	0.000108726
Helicobacter pametensis	0	0	0	0.00199903	4.83383e-05	0	0	0	0	0	0	0	0	0	0	0	3.01001e-05	0	0	0
Acidilobus saccharovorans	0	0	0	0.00306151	3.17272e-05	0	0	0	3.98957e-05	0	0	0	0	0	1.34279e-05	0	1.97564e-05	0	0	8.20486e-05
Haloferax mucosum	0	0	0	0.00274686	0	0	0	0	1.39204e-05	0	0	0	0	0	0	0	0.000186123	0	0	4.29427e-05
Methylobacterium aquaticum	0	0.00127336	0	0	0	0	0	0	0	0	0	0	0	0	0	0	0	0	0	0
Salinicoccus luteus	0	0	0	0	0	0	0	0	0	0	0	0	7.11892e-05	0.000228331	0	0	0	0	0	0
Candidatus Paraburkholderia schumannianae	0.0066852	0	0.0233758	0	0	0.0360017	0.000147316	0	0	0	0.000721031	0.0086212	0	0	0.000382439	0	0	0	0	0.000389469
Acinetobacter soli	0.00686036	0.00325048	0	0.00351578	0.000100793	0	0	0.000847635	0.0151161	0.00286727	4.93282e-05	0	8.02353e-05	0.000424788	0	0.00267672	0.000284342	0.029262	0.00643815	8.33333e-05
Gracilibacillus halophilus	0	0	0	0	0.000206085	0	0	0	0	0	0	0	0	0	0	0	0	0	0	0
Kocuria kristinae	0	0.0213814	0	0	0	0	0	0	0	0.00187661	0	0	0	0	0	0	0	0	0	0
Bacteroides coprocola	0	0	0.000830055	0	0	0	0.00111037	0	0	0	0	0	0	0	0	0	0	0	0	0
Megasphaera micronuciformis	0	0	0	0.0771161	0.00107924	0	0	0.00176751	0.00153386	0.00134118	0	0	0.00184278	0.00161858	0.000765837	0.0439715	0.599443	0.000996119	0.0398373	0.00120558
Acidithiobacillus thiooxidans	0	0.000265665	0	0	0	0	0	0	0	0.00290558	0	0	0	0	0	0	0	0	0	0
Odoribacter laneus	0	0	0	0	0	0	0.0006137	0	0	0	0	0.000353031	0	0	0	0	0	0	0	0
Pseudomonas bauzanensis	0	0.000122952	0	0	0	0	0	0	0	0.00328712	0	0	0	0	0	0	0	0	0	0
Enterobacter sp. 638	0	0	0.000482231	0	0	0.00204673	0.00198372	0	0	0	0	0.000512165	0	0	0	0	0	0	0	0
Chlorobaculum tepidum	0	0	0.00683347	0	0	0	2.5377e-05	0	0	0	0	0.00136081	0	0	0	0	0	0	0	0
Streptococcus thermophilus	0.00963149	0	0	0.000513191	0.00225591	0	0.000306669	0.0541399	0.000110502	0	8.30599e-05	0.00036629	0.000571212	0.000334993	6.06703e-05	0.0100212	0.0168638	0.000227314	0.00752002	1.60458e-05
Brachybacterium faecium	0	0.447945	0	0	3.41173e-05	0	0	0	0	0.0504887	2.32335e-05	0	0	5.45144e-05	1.46349e-05	0	4.22696e-05	5.77743e-05	0	1.9336e-06
Thermomonas fusca	0.00502612	7.72667e-06	0.00214873	0.0114009	0.00011815	0	0	0	0.000120271	0	0.000653951	0	1.32748e-05	1.41924e-05	0.0927234	0	0.000325819	0	0	0.000400118
Methylobacillus flagellatus	0	0	0	0	0.00426791	0	0	0	0	0	0	0	6.85028e-05	0	3.68635e-05	0.00192758	0	0	0	0
Actinobacillus minor	0	0	0	0.00475287	9.5774e-05	0	0	0.000164683	0.000112403	0	0	0	9.03896e-05	0.00012885	4.86414e-05	0.000847814	0.033636	9.1689e-05	0.00222048	0.000148607
Bacteroides nordii	0	0	0	0	0	0	0.00055301	0	0	0	0	0	0	0	0	0	0	0	0	0
Kluyvera ascorbata	0	0	0	0	0	0	0.00129799	0	0	0	0	0	0	0	0	0	0	0	0	0
Streptococcus pneumoniae	3.43366	0.000550951	4.84567	1.09946	0.00715949	2.53387	0.0108861	0.113473	0.00642978	0.246822	0.00475511	0.534909	0.119259	0.689027	0.00352767	0.971489	2.18306	0.00949467	1.7304	0.0208522
Candidatus Magnetoglobus multicellularis	0	0	0	0	0	0	0.000286807	0	0	0	0	0.000160205	0	0	0	0	0	0	0	0
Pseudomonas pelagia	0	0.00126014	0	0	0	0	0	0	0	0.0153615	0	0	0	0	0	0	0	0	0	0
Xanthomonas fragariae	0	0.000599278	0	0	0	0	0	0	0	0.00695677	0	0	0	0	0	0	0	0	0	0
Veillonella atypica	0	0	0	0.064635	0.00105629	0	0	0.00137304	0.000978541	0.00220557	7.19777e-05	0	0.00130265	0.0145093	0.000736015	0.0309138	0.426322	0.000941438	0.0206302	0.000935498
Actinomyces slackii	0	0.00341919	0	0	0	0	0	0	0	0.000253351	0	0	0	0	0	0	0	0	0	0
Bacteroides thetaiotaomicron	0	0	0.0519775	0	0	0.0934494	0.218613	0	8.56168e-06	0	0	0.0447768	0	0	0	0	0.000257468	0	0	0.000568988
Erwinia mallotivora	0	0	0	0	0	0	0.000433236	0	0	0	0	0	0	0	0	0	0	0	0	0
Pseudomonas psychrotolerans	0	0.00167606	0.0026119	0	0	0.00415714	0	0	0	0.0176479	4.4826e-05	0.00242728	0	0	4.65182e-05	0	0	0	0	4.73733e-05
Protochlamydia naegleriophila	0	0	0.00946541	0.00445697	5.38868e-05	0.00262004	3.66794e-05	0	1.50579e-05	0	0	0.00699337	0	0	0	0	0.000111851	0	0	6.19355e-05
Dactylococcopsis salina	0	0	0.0148365	0	0	0.00365373	1.70502e-05	0	0	0	0	0.00665968	0	0	0	0	0	0	0	0
Pseudomonas sp. CFT9	0	0.00145268	0	0	0	0	0	0	0	0.0193089	0	0	0	0	0	0	0	0	0	0
Pseudomonas sp. GM49	0	0.000534542	0	0	0	0	0.000477405	0	0	0.0085225	0	0	0	0	0	0	0	0	0	0
Endozoicomonas elysicola	0	0	0.00800524	0.00622522	7.52659e-05	0.00599587	1.39899e-05	0	3.15479e-05	0	0	0.00400102	0	0	3.18548e-05	0	0.000140604	0	0	6.48808e-05
Pandoraea oxalativorans	0	0	0	0	6.41154e-05	0	0	0	0	0	0.00193499	0	0	0	0	0	0	0	0	0
Pusillimonas noertemannii	0.0421274	0	0.0115338	0	0	0	1.22954e-05	0.000978239	8.23379e-06	0	0.171665	0	0.000779634	0.000652542	0.00101656	0.019224	3.75587e-05	0.000403461	0.0118122	0.00120588
Helcobacillus massiliensis	0	0.00976206	0	0	0	0	0	0	0	0.00141842	0	0	0	0.000399579	0	0	0	1.62478e-05	0	6.63226e-05
Clostridium aceticum	0	0	0.00353415	0	0	0.00321428	0.000202864	0	0	0	0	0.000804328	0	0	0	0	0	0	0	1.96998e-05
Deinococcus misasensis	0	0	0.00369145	0	0	0.0117507	3.29009e-05	0	0	0	0	0.00450868	0	0	9.81791e-06	0	0	0	0	0
Myroides injenensis	0	0	0.0112735	0	0	0.0162067	0.000108041	0	0	0	9.32025e-06	0.00811097	0	0	0	0	0	0	0	0
Pseudanabaena sp. PCC 7367	0	0	0.0385644	0	0	0.0785865	0.00036842	0	0	0	6.80491e-05	0.0257872	0	0	0	0	0	0	0	0
Lactobacillus sharpeae	0.0015106	0	0.00113015	0	0	0	0	7.63244e-05	0	0	0.00770455	0	0	2.98586e-05	1.5029e-05	0	0	0	0.000686073	6.12209e-05
Longilinea arvoryzae	0	0	0.00425854	0.00549372	6.64217e-05	0.00903725	0	0	5.56817e-05	0	0	0.00188454	0	0	4.21676e-05	0	2.06803e-05	0	0	2.86285e-05
Acinetobacter gerneri	0.00724703	0.190802	0	0.0124547	0.000234944	0	0	0.0636956	0.0367545	0.0259474	0.000129547	0	0.000513921	0.000804804	0.000107547	0.0151871	0.000326716	0.0255906	0.0199676	0.000129511
Leptolyngbya sp. O-77	0.000188544	0	0.22407	0	0	0.395504	0.00219405	0	0	0	1.58468e-05	0.14358	0	0	3.75165e-06	0	0	0	0	0
Bacillus akibai	0.00733144	0	0	0.00308911	5.93397e-05	0	2.9099e-05	0.0156638	2.91055e-05	0.00015066	4.01641e-05	0	0.000367906	0.000248424	1.89686e-05	0.00926265	4.32394e-05	1.17851e-05	0.0142703	1.93173e-05
Hahella ganghwensis	0	0	0	0.0102563	0.000118367	0	0	0	8.50523e-05	0	0	0	0	0	5.72532e-05	0	8.42362e-05	0	0	0.000131188
Enterococcus italicus	0	0	0.0020126	0	0.00184088	0	6.28036e-05	0	0	0	0.000567386	0	0	0	0	0	0	0	0	0
Bacteroides sp. 4_3_47FAA	0	0	0	0	0	0	0.000241013	0	0	0	0	0	0	0	0	0	0	0	0	0
Tetragenococcus halophilus	0.0106631	1.91244e-05	0.00997192	0.0178525	0.134299	0.0169295	0.00242931	0.0962286	0.000437769	0.000511288	0.00520472	0.44729	0.000985697	0.000983578	0.000194492	0.0351325	0.00106658	0.000439941	0.0298643	0.00032411
Staphylococcus equorum	0	0	0	0	0	0	0	0	0	0	0	0	0	0.000182665	0	0	0	0	0	0
bacterium MS4	0	0	0	0	0.000186517	0	0	0	0	0	0	0	0	0	0	0	0	0	0	0
Shewanella frigidimarina	0.0126695	0.000643539	0	0	0	0	0	0	0	0.00743998	0.000637686	0	0	0	0.000252099	0	0	0	0	0.000320916
Pseudomonas moraviensis	0	0.000416346	0	0	0	0	0	0	0	0.00391993	0	0	0	0	0	0	0	0	0	0
Citrobacter braakii	0	0	0.00396918	0	0	0.00734966	0.0166755	0	0	0	0	0.00278571	0	0	0	0	9.84439e-06	0	0	1.4036e-05
Diplosphaera colitermitum	0	0	0.00637461	0	0	0.00773021	7.21463e-05	0	0	0	0	0.00370755	0	0	0	0	0	0	0	0
Staphylococcus capitis	1.59396	7.20462e-05	1.07981	5.58313	0.0508863	0.00189343	0	0.00194329	0.056688	0.00110134	0.196784	0.0364592	0.00167676	0.316155	0.118599	0.0416089	0.138738	0.0125077	0.049942	25.7852
Bacteroides stercorirosoris	0	0	0	0	0	0	0.000493681	0	0	0	0	0	0	0	0	0	0	0	0	0
Sphingomonas sp. SRS2	0	0.000156537	0	0	0	0	0	0	0	0.00278999	0	0	0	0	0	0	0	0	0	0
Vagococcus lutrae	0	0	0	0	0	0	0	2.00448e-05	1.17269e-05	0	0	0	0	0	0	0	0.000679442	0	0	0
Prevotella bryantii	0	0	0	0	0	0.00104509	0.000876099	0	0	0	0	0	0	0	0	0	0	0	0	0
Bacteroides sp. 2_1_56FAA	0	0	0	0.00696874	9.31243e-05	0	0.00062238	0	5.5762e-05	0	0	0	0	0	2.25218e-05	0	0.000115977	0	0	5.73394e-05
Megasphaera elsdenii	0	0	0	0.0027079	0.00030521	0	0	0.00014074	4.11689e-05	0	0	0	0	0	0	0	0.00733931	0	0.00189765	4.23336e-05
Rhodospirillum centenum	0	0	0.0299557	0	0	0.0444911	0.000132845	0	0	0	0	0.021175	0	0	0	0	0	0	0	0
Kinetoplastibacterium blastocrithidii	0	7.5473e-05	0	0	0	0	0	0	0	0.00378331	0	0	0	0	0	0	0	0	0	0
Bacteroides salyersiae	0	0	0.00143989	0	0	0.00813353	0.00207911	0	0	0	0	0.00127901	0	0	0	0	0	0	0	0
Gordonia alkanivorans	0	0	0	0	0	0	0	0	0	0	0	0	0	0.000277259	0	0	0	2.2548e-05	0	0
Streptococcus sp. GMD2S	0.00173786	1.46912e-05	0	0.0150841	0.000459243	0	0.000297875	0.0208841	0.000597046	0.000837314	3.3322e-05	0	0.000487466	0.000722577	0.000200278	0.0117464	0.181655	0.000319959	0.00630121	0.000620243
Streptococcus sp. GMD6S	0	1.49346e-05	0	0.0134929	0.000192275	0	0	0.000527207	0.000278706	0.00049237	0	0	0.00014395	0.000286029	5.60062e-05	0.0015479	0.0894734	0.000217629	0.00290591	0.000199711
Leptolyngbya boryana	0.00469813	0	0.0187882	0	0	0.0316177	0.000141397	0	0	0	0.000455779	0.0112085	0	0	0.000247299	0	0	0	0	0.000258017
Streptococcus equinus	0	0	0	0	0	0	0.000294922	0	0	0	0	0.000263581	0	0	0	0	0	0	0	0
Streptococcus dysgalactiae	0	0	0	0	0	0	8.64327e-05	0	0	0	0	0	0	0	0	0	0	0	0	0
[Clostridium] scindens	0	0	0	0	0.00243405	0	0	0	0	0	0	0	0	0	0	0	2.61324e-05	0	0.000810813	0
Acidobacterium capsulatum	0	0	0.0204193	0	0	0.0190242	5.91844e-05	0	0	0	0	0.0119013	0	0	0	0	0	0	0	0
Pyrococcus yayanosii	0	0	0.0197977	0	0	0.0597036	9.28691e-05	0	0	0	0	0.01494	0	0	0	0	0	0	0	0
Actinoplanes rectilineatus	0	9.25508e-05	0	0	0	0	0	0	0	0.00206195	0	0	0	0	0	0	0	0	0	0
Microbacterium maritypicum	0	0.00187967	0	0	0	0	0	0	0	0	3.96356e-05	0	0	8.17183e-05	0	0	0	0	0	0
Oscillatoria acuminata	0	0	0.0602908	0.00446566	6.07409e-05	0.0865957	0.000481901	0	0	0.00217298	3.98453e-06	0.0423023	0	0	1.71383e-05	0	5.04309e-05	0	0	0
Parabacteroides distasonis	0	0	0	0	0	0	0.00150079	0	0	0	0	0.000334849	0	0	0	0	0	0	0	0
Tsukamurella paurometabola	0	0.00202603	0	0	0	0	0	0	0	0.000179357	0	0	0	0	0	0	0	0	0	0
Thermococcus sp. 4557	0	0	0.0288801	0	0	0.042179	0.000373544	0	0	0	0	0.0166436	0	0	0	0	0	0	0	0
Photobacterium ganghwense	0	0	0	0.00480269	0.000175583	0	0	0	4.86777e-05	0	0	0	0	0	0	0	0.000108474	0	0	3.33699e-05
Acinetobacter sp. V2	0.00418794	0.0239575	0	0	8.63382e-05	0	0	0.0205932	7.86039e-05	0.00347269	3.21828e-05	0	0.000360736	0.000211547	0	0.00797158	0.000141343	0.0241203	0.0048608	0
Pseudomonas migulae	0	0.00136819	0	0	0	0	0	0	0	0.0157541	0	0	0	0	0	0	0	0	0	0
Pseudomonas syringae pv. coryli	0	7.12329e-05	0	0	0	0	0	0	0	0.0012696	0	0	0	0	0	0	0	0	0	0
Aestuariimicrobium kwangyangense	0	0.000192113	0	0	0	0	0	0	0	0	0	0	0	0	0	0	0	0	0	0
Pseudomonas stutzeri	0.00325488	0.00593957	0.0481594	0.00492209	0.000153027	0.0760352	0.122059	0	8.55222e-05	0.0704826	0.000712088	0.0354785	0	0	0.0303751	0.00112886	0.000213449	0	0	0.000296855
Methylohalobius crimeensis	0	0.000103717	0	0	0	0	0	0	0	0.00103983	0	0	0	0	0	0	0	0	0	0
Lactobacillus kimchicus	0.004648	0	0	0	2.73154e-05	0	0	0.0369488	2.28987e-05	0	4.45607e-05	0	8.59325e-05	9.18727e-05	0	0.00241803	6.8037e-05	5.23007e-05	0.00633298	0
Dermatophilus congolensis	0	0.0114266	0	0	0	0	0	0	0	0.0018154	0	0	0	0	0	0	0	9.403e-06	0	0
Plautia stali symbiont	0	3.98725e-05	0	0	0.000973873	0	0	0	0	0.00159898	0	0	8.34632e-05	0	0	0	0	0	0	0
Lactobacillus rossiae	0	0	0	0	0.00155687	0	0	0.00605868	0.00166398	0.00736699	0	0	0.00507481	0.00563734	0	0.159478	0.00365519	0.00329121	0.171856	0
Gloeocapsa sp. PCC 73106	0	0	0.00725077	0	0	0.00458508	8.55853e-05	0	0	0	0	0.0051728	0	0	0	0	0	0	0	0
Nocardioides sp. JS614	0	0	0	0	0	0	0	0	2.14993e-05	0	0.000188269	0	0	0.000215646	0	0	0	0	0	0
Synechococcus sp. WH 5701	0	0	0.0180934	0	0	0.0256256	0.000273774	0	0	0	7.24112e-06	0.0122905	0	0	0	0	0	0	0	0
Beutenbergia cavernae	0	0.00170725	0	0	0	0	0	0	0	0.000278312	0	0	0	0	0	0	0	0	0	0
Roseiflexus castenholzii	0	0	0.00622411	0.00627983	4.55557e-05	0.00258386	6.0377e-05	0	6.36493e-05	0	1.2148e-05	0.00344998	0	0	1.28537e-05	0	3.78232e-05	0	0	3.927e-05
Streptococcus sp. AC15	0	0	0	0	0	0	0.000132268	0	0	0	0	0	0	0	0	0	0	0	0	0
Mycetocola saprophilus	0	0.00399094	0	0	0	0	0	0	0	0.000190869	0	0	0	0	0	0	0	0	0	0
Chryseobacterium indologenes	0	0	0.000761242	0.00329718	2.39187e-05	0	0	0	0	0	7.8039e-05	0	0	0	0.013403	0	0	0	0	6.18553e-05
Candidatus Burkholderia verschuerenii	0.00446313	0	0.0151594	0	0	0.0102039	4.76165e-05	0	0	0	0.000748798	0.00482304	0	0	0.00024422	0	0	0	0	0.000542639
Delftia tsuruhatensis	0	0.000958385	0	0	0	0	0	0	0	0.00856915	0.00204951	0	0	0	0	0	0	0	0	5.03716e-05
Streptococcus sp. GMD4S	0	2.67867e-05	0	0.0419778	0.000625436	0	0.000329836	0.00103699	0.000699568	0.00182651	1.88269e-05	0	0.000795385	0.00122019	0.000366972	0.0204496	0.307476	0.000582997	0.0218809	0.000599578
Fluviicola taffensis	0	0	0.00842215	0	0	0.0218448	4.6336e-05	0	0	0	0	0.00380989	0	0	1.65925e-05	0	0	0	0	8.44874e-06
Nostoc sp. 'Peltigera membranacea cyanobiont'	0.00100193	0	0	0	0	0	0	0	0	0	5.76334e-05	0	0	0	0	0	0	0	0	4.06057e-05
Carnobacterium maltaromaticum	0.004316	0	0	0.00278782	0.0109232	0	2.46602e-05	0.000127207	1.06315e-05	0	0.0104582	0	9.97431e-05	6.39828e-05	4.29399e-05	0.00112265	0.000678479	3.64237e-05	0.00392042	9.83907e-05
Sphingomonas sanxanigenens	0	0.00074668	0	0	0	0	0	0	0	0.00734466	0	0	0	0	0	0	0	0	0	0
Staphylococcus auricularis	0.00167844	0	0.00251145	0.0119657	7.89112e-05	0	0	0	7.71771e-05	0	0.000364738	0	0	0	0.000233784	0	0.000311206	0	0	0.0504732
Delftia acidovorans	0.00858483	0.00407499	0	0	0	0	0	0	0	0.0578259	0.0120163	0	7.93584e-05	0	6.40578e-05	0	0	0	0.000974748	6.52353e-05
Actinomyces massiliensis	0	0.00288914	0	0	0	0	0	0	0	0.000893913	0.00013097	0	0	0	3.39785e-05	0	0	0	0	6.92062e-05
Leuconostoc lactis	0	0	0	0.00108779	0.00148575	0	0	0	0	0	0	0	6.20624e-05	0	0	0	0	0	0	0
Sporomusa sp. An4	0	0.000211324	0	0	0	0	0	0	0	0.000627749	0	0	0	0	0	0	0	0	0	0
Pseudomonas alcaliphila	0.00588398	0.00996159	0.00610126	0	0	0.00914028	0.018187	0.000272519	0	0.115383	0.0238406	0.00432032	0	0.000116303	0.000146349	0.00382628	0	0.000115865	0.0046766	0.000178847
Veillonella tobetsuensis	0	1.80688e-05	0	0.083088	0.0015794	0	0	0.0020516	0.0011914	0.00293361	4.01251e-05	0	0.00201066	0.00232474	0.000550839	0.0378208	0.628174	0.00115946	0.0419254	0.00134061
Cronobacter turicensis	0	0	0	0.00275678	0.0157988	0	4.72727e-05	2.38801e-05	2.79414e-05	0.000203962	0	0	2.62141e-05	0.000112105	5.64264e-05	0.00147526	6.22649e-05	1.59546e-05	0.0019319	4.30977e-05
Natronolimnobius innermongolicus	0	0	0.00545158	0	8.36287e-05	0.010569	0.000151461	0.000503298	9.81491e-05	0.000409401	0	0.00616822	0.000368327	0.000225021	0	0.00666271	0.000312452	0.000208161	0.0142186	0
[Clostridium] papyrosolvens	0	0	0	0	0	0	0	0	0	0.000508985	0	0	0	0	0	0	0.00025897	0	0	0
Streptomyces acidiscabies	0	0	0.00928341	0	0	0.0237294	0.000239579	0	0	0	0	0.0114783	0	0	0	0	0	0	0	0
gamma proteobacterium IMCC3088	0	0.000329337	0	0	0	0	0	0	0	0.00293493	0	0	0	0	0	0	0	0	0	0
Bacillus acidiproducens	0	0	0	0	8.62861e-05	0	0	0	0	0	0	0	0	0	0	0	0	0	0	0
Enterococcus moraviensis	0.00843619	2.9108e-06	0.00360813	0.00277689	0.0167315	0	0.00175409	0.000246862	3.23221e-05	0	0.0247313	0.000166354	9.15571e-05	0.000158731	0.000115059	0.00270847	0.00012256	5.9329e-05	0.00615478	0.000219554
Fusobacterium nucleatum	0	0	0.00106464	0.00114659	0	0	0.000253035	0.000119185	3.48638e-05	0	0	0	0	6.99391e-05	0	0	0.0121036	0	0.00185811	0
Alloiococcus otitis	0.0354495	0	0.000745785	0.00351093	0.000220562	0	0.000478078	0.240449	0.000167165	0.000979797	0.000355828	0	0.00159545	0.0010965	0	0.0381489	0.000431202	0.000658073	0.0317885	0.000109775
Acinetobacter rudis	0.003361	0.0320711	0	0	1.3498e-05	0	0	0.0354145	0	0.00358003	1.4738e-05	0	9.9979e-05	0.000251801	0	0.00139717	1.68103e-05	8.04232e-05	0.00261614	0
Streptococcus uberis	0	0	0	0.000762103	0.00172107	0	0	0	2.31729e-05	0	0	0	0	0	0	0	0	2.64635e-05	0.00106814	0
Archaeoglobus veneficus	0	0	0.000901348	0	0	0	0	0	0	0	0	0.00143595	0	0	0	0	0	0	0	0
Enhydrobacter aerosaccus	0.00352247	0.0296233	0	0	0	0	0	0.0579312	3.47074e-05	0.00557373	0.000118196	0	0.000618676	0.00038294	0	0.00916248	5.15616e-05	0.000178362	0.00479943	0
Nocardia nova	0	0	0.00423807	0	0	0.0044969	0	0	0	0	0	0.00150038	0	0	0	0	0	0	0	0
Alcanivorax nanhaiticus	0.0376909	0	0.0103627	0	0	0	5.59092e-05	0.000639098	0	0	0.129961	0	0.000422688	0.00064804	0.000681354	0.014906	1.30366e-05	0.00026722	0.0128885	0.00116732
Lachnospiraceae bacterium 2_1_58FAA	0	0	0	0.00127271	0	0	3.7628e-05	6.61478e-05	3.86988e-05	0	0	0	7.2613e-05	0	0	0.00204323	0.00793379	0	0	0
Lactobacillus mali	0.00462045	0	0	0	0.000117124	0	0.000171673	0.0538943	5.47841e-05	0.000540645	0.000230491	0	0.000377871	0.000221335	0	0.0143415	0.000188012	6.25635e-05	0.0141569	0
Aromatoleum aromaticum	0	0.000441211	0.0138509	8.05514e-05	0	0.00236799	0.0298277	8.37314e-06	0	0.00341466	2.80999e-05	0.00943962	0	0	0	0	8.65681e-05	0	0	1.00743e-05
Citrobacter freundii	0.0323238	4.23458e-05	0.072589	0.0165587	0.0843604	0.0841157	0.200822	0.0123415	0.00023895	0.000604406	0.111298	0.0397408	0.00110914	0.000894213	0.0022688	0.0286724	0.000921239	0.00034747	0.033044	0.00150985
Thermoanaerobacterium xylanolyticum	0	0	0	0.00583813	4.23514e-05	0	0	0	7.1007e-05	0	0	0	0	0	5.37733e-05	0	0	0	0	3.65078e-05
Spirochaeta cellobiosiphila	0	0	0.00765932	0	0	0.00886593	8.2746e-05	0	0	0	0	0.00443715	0	0	0	0	0	0	0	0
Streptococcus sp. OBRC6	0	0	0	0	0	0	0.000411799	0	0	0	0	0	0	0	0	0	0	0	0	0
Glaciecola sp. HTCC2999	0	0	0.0126968	0.00438866	3.97957e-05	0.0038492	5.3887e-05	0	3.3361e-05	0	0	0.00674245	0	0	1.68428e-05	0	2.47807e-05	0	0	6.86096e-05
Herbaspirillum sp. B65	0.003486	0	0	0	0	0	0	0.000117422	0	0	0.0168885	0	4.29663e-05	4.59363e-05	2.31215e-05	0.00362704	0	2.61504e-05	0	0.000211918
Sphingobium chungbukense	0	9.87497e-05	0	0	0	0	0	0	0	0.000792019	0	0	0	0	0	0	0	0	0	0
Thalassomonas actiniarum	0	0.000722745	0	0	0	0	0	0	0	0.00567074	0	0	0	0	0	0	0	0	0	0
Bacteroides xylanisolvens	0	0	0.00229938	0	0	0	0.00834492	0	0	0	0	0.000662914	0	0	0	0	1.86056e-05	0	0	2.21075e-05
Pseudomonas brassicacearum	0	0.00255085	0.000761242	0	0	0	1.01745e-05	0	0	0.0335609	0	0	0	0	0	0	0	0	0	0
Acinetobacter sp. CIP 102143	0	0.0115957	0	0	0	0	0	0.00245934	0	0.00362163	0	0	0	0	0	0	0	0	0	0
Methanosaeta harundinacea	0	0	0.0127036	0.000739949	5.3678e-05	0.0195972	6.22438e-05	0	4.49986e-05	0	1.34238e-05	0.00660703	0	0	5.24017e-05	0	3.34251e-05	0	0	0
Bacteroides dorei	0	0	0	0	0	0	0.000913409	0	0	0	0	0.000269965	0	0	0	0	0	0	0	1.30471e-05
Pseudomonas nitroreducens	0	0.00189121	0.0117009	0	0.000583379	0.0182839	0.0487451	0	0	0.0263694	0	0.0128501	0	1.12674e-05	0	0	2.50325e-05	6.41424e-06	0	5.04444e-05
Megasphaera sp. UPII 135-E	0	0	0	0.00250781	4.54809e-05	0	0	9.77554e-05	8.23194e-05	0	1.85487e-05	0	3.57699e-05	0.000178176	3.19357e-05	0.00201304	0.023523	8.7082e-05	0	0.000117616
Streptomyces katrae	0	0	0	0.00468894	4.85927e-05	0	0	0	2.03678e-05	0	0	0	0	0	2.05659e-05	0	3.02585e-05	0	0	0.00010472
Anoxybacillus flavithermus	0	0	0	0	0.000149718	0	0.000165156	0	0	0	0	0	0	0	0	0	0	0	0	0
Streptococcus sp. SK643	0	0	0	0	0	0	0	0	0	0	0	0	0	0	0	0	0.000727469	0	0	0
Idiomarina salinarum	0	0.00161203	0	0	0	0	0	0	0	0.0191433	0	0	0	0	0	0	0	0	0	0
Bacteroides plebeius	0	0	0.00036822	0	1.30404e-05	0	0.000735395	0	0	0	0	0	0	0	0	0	0	0	0	0
Singulisphaera acidiphila	0	0	0.0219987	0	0	0.0386728	0.000203083	0	0	0	0	0.0185379	0	0	0	0	0	0	0	0
Xenorhabdus szentirmaii	0	0	0.000408678	0.00106207	0.00454568	0	0.00186371	2.75999e-05	0	0	0	0.00108512	1.00992e-05	2.15946e-05	0	0.000568354	3.998e-05	6.14661e-06	0	0
Leptospira borgpetersenii	0	0	0.00498033	0.00485768	5.28585e-05	0	0	0	0	0	0	0.00220395	0	0	2.98285e-05	0	8.77729e-05	0	0	4.55651e-05
Mycobacterium chlorophenolicum	0	0.00184365	0	0	0	0	0	0	0	0.000929998	0	0	0	0	0	0	0	0	0	0
Cyanothece sp. PCC 7822	0.00727325	0	0.0817749	0	0.000195399	0.107614	0.000722402	0.00108496	0.00018428	0.00119571	0.00124634	0.0462132	0.000960489	0.00102688	0.00039282	0.028108	0.000608373	0.000350747	0.0283141	0.000463205
Treponema maltophilum	0	0	0.000673943	0	0	0	2.00222e-05	0	0	0	0	0.00178945	0	0	0	0	0	0	0	0
Flexistipes sinusarabici	0	0	0	0	0	0	0	2.99311e-05	0	0	0	0	0	0.000737684	0	0	0	0	0	0
Veillonella sp. oral taxon 158	0	0.000715956	0.00602663	1.9109	0.0317546	0.0132362	5.74646e-05	0.0509498	0.0314607	0.0529468	0.000673307	0.00491609	0.0413208	0.0481776	0.0168806	0.912765	14.5472	0.0262113	1.0204	0.035984
Bergeyella zoohelcum	0	0	0	0.00562361	2.14712e-05	0	0	0	3.59989e-05	0	0	0	0	0	9.08727e-06	0	0.00010696	0	0	4.62716e-05
Prevotella oralis	0	0	0	0	0	0	0.000396804	0	0	0	0	0	0	0	0	0	0	0	0	0
Cyanobacterium stanieri	0	0	0.00424974	0	0	0	5.41097e-05	0	0	0	0	0.00290156	0	0	0	0	0	0	0	0
Roseobacter sp. MED193	0	0	0	0.000902633	6.54795e-05	0	0	0	0	0	0	0	0	0	0	0	4.07739e-05	0	0	0
Bacillus galactosidilyticus	0	0	0	0	3.41949e-05	0	6.46644e-05	0	0	0	0	0	0	0	0	0	0	0	0	0
Paenibacillus amylolyticus	0.000319314	0	0.0162448	0	0	0.0273763	0.000163238	0	0	0	0	0.00837286	0	0	6.3537e-06	0	0	0	0	0
Mycobacterium sp. JS623	0	0	0	0.00320179	5.80667e-05	0	0	0	2.43389e-05	0	0	0	0	0	2.45756e-05	0	7.2316e-05	0	0	5.00548e-05
Aquifex aeolicus	0.00181831	0	0.00680184	0	0	0	0	0	0	0	0.000244053	0	0	0	0.000180904	0	0	0	0	0.000184229
Pseudomonas japonica	0	0	0.035908	0	0	0.0356482	0.000433941	0	0	0	0	0.0400193	0	0	0	0	0	0	0	0
Hydrocarboniphaga effusa	0	0	0	0	0	0	0	0	0	0.0018225	0	0	0	0	0	0	0	0	0	0
Gallibacterium anatis	0	0	0	0.00368417	1.21482e-05	0	0	0	8.11546e-05	0	0	0	0	0	4.11319e-05	0	0.00068701	0	0	6.28319e-05
Novispirillum itersonii	0	0	0	0.00341341	1.7687e-05	0	0	0	4.44814e-05	0	0	0	0	0	1.49714e-05	0	4.40546e-05	0	0	7.62329e-05
Paeniglutamicibacter gangotriensis	0	0.00338353	0	0	0	0	0	0	0	7.82512e-05	0	0	0	0	0	0	0	0	0	0
[Clostridium] methylpentosum	0	0	0.00227195	0	0	0.00964284	2.24992e-05	0	0	0	0	0.00281515	0	0	0	0	0	0	0	0
Flavobacterium cauense	0	0	0	0	0	0	0.000219156	0	0	0	0	0	0	0	0	0	0	0	0	0
Clostridium sp. BNL1100	0	0	0	0	0	0	0	0	0	0	0	0	0	0	0	0	0.000415214	0	0	0
Ferrimonas futtsuensis	0	0.000530863	0	0	0	0	0	0	0	0.00463988	0	0	0	0	0	0	0	0	0	0
Streptococcus pasteurianus	0	0	0	0	0	0	7.09732e-05	0	0	0	0	0	0	0	0	0	0	0	0	0
[Clostridium] purinilyticum	0	0	0	0.00437191	7.0478e-05	0	0	0	4.43116e-05	0	0	0	0	0	1.49142e-05	0	6.58297e-05	0	0	4.55651e-05
Bacillus koreensis	0	0	0.00812994	0.00287619	5.21617e-05	0.0184853	8.62618e-05	0	4.37275e-05	0	0	0.00462568	0	0	4.41529e-05	0	0	0	0	0
Cardiobacterium hominis	0.0042081	0	0.00104943	0	0	0	0	0.000141745	0	0	0.0102472	0	5.18664e-05	0.000166355	8.37327e-05	0	0	0	0.00127414	0.000113696
Diaphorobacter sp. J5-51	0	0.000200259	0.00905387	0	0	0.0157203	0.0214819	0	0	0.00200034	1.05473e-05	0.0045894	0	0	0	0	1.6104e-05	0	0	1.11467e-05
Thermomicrobium roseum	0	0	0	0	0	0	0.000151257	0	0	0	0	0	0	0	0	0	0	0	0	0
Bacillus subtilis	0	0	0	0.00924238	0.000116133	0	0	0.000124807	0.000187353	0	8.7567e-05	0	0	4.88254e-05	0.010793	0	0.0199971	8.33851e-05	0.00112188	0.00018887
Marinobacter excellens	0	0	0	0.0062435	3.484e-05	0	0	0	4.381e-05	0	0	0	0	0	0	0	6.50844e-05	0	0	3.00329e-05
Erythrobacter longus	0	0	0	0.00428317	2.21938e-05	0	0	0	1.86052e-05	0	0	0	0	0	0	0	0.00011056	0	0	0
Vibrio anguillarum	0.00613681	0	0	0	0.000108195	0	3.41004e-05	0.04974	0	0.000220693	5.88341e-05	0	0.000397102	0.000333577	0	0.00798138	0.00017966	0.000120843	0.0097551	0
Pseudomonas sp. R81	0	0.000242327	0	0	0	0	0.000804693	0	0	0.00674804	0	0	0	0	0	0	0	0	0	0
Pyrococcus sp. NA2	0	0	0.0160281	0	0	0.0455813	0.00012691	0	0	0	0	0.0128759	0	0	0	0	0	0	0	0
Lactobacillus gasseri	0.00141279	0	0	0	0	0	3.14018e-05	0.0258405	0	0.000406456	2.70891e-05	0	0.000208958	0.000167552	0	0.0058798	4.13606e-05	9.5383e-05	0.0025666	0
Geobacter sp. M18	0	0.000272677	0	0	0	0	0	0	0	0.00381067	0	0	0	0	0	0	0	0	0	0
Streptomyces albus	0	0.00244225	0	0	0	0	0	0	0	0.000338308	0	0	0	0	0	0	0	0	0	0
uncultured bacterium	0	0	0	0	0	0	0	0.00544746	0	0	0	0	0	0	0	0	0	0	0.00149898	0
Streptococcus infantarius	0.00228346	0	0	0	0	0	0	0.000115374	0	0	0.00814373	0	6.33253e-05	0	5.67955e-05	0.00118793	0	2.56942e-05	0.00155563	9.25431e-05
Pseudomonas sp. 19-rlim	0	3.77365e-05	0.00131178	0	0	0	0.00600167	0	0	0	0	0.000696606	0	0	0	0	5.13315e-05	0	0	0
Corynebacterium resistens	0	0.00243168	0	0	0	0	0	0	0	0.000464362	0	0	0	0.000222716	0	0	0	0	0	0
Rhodovibrio salinarum	0	0	0	0.00441207	1.23102e-05	0	0	0	1.03197e-05	0	0	0	0	0	1.04201e-05	0	9.1986e-05	0	0	0.000116728
Hahella chejuensis	0	0.000134479	0	0	0	0	0	0	0	0.00102722	0	0	0	0	0	0	0	0	0	0
Anaeromyxobacter sp. Fw109-5	0	0	0.207128	0.00470131	2.43605e-05	0.325832	0.00216993	0	7.14754e-05	0	0	0.156448	0	0	2.06202e-05	0	6.06768e-05	0	0	6.29977e-05
Dialister micraerophilus	0	0	0	0.00123166	0.00947087	0	0.00111233	0.00491414	2.4967e-05	0	0	0	0.00011946	2.50427e-05	2.52099e-05	0	7.41822e-05	5.70247e-05	0.00230166	0
Pseudomonas chlororaphis	0	0.00168915	0.00670356	0	0	0.0213389	0.0234175	0	0	0.0177838	0	0.00593307	0	0	0	0	0	0	0	3.02613e-05
Methanocaldococcus jannaschii	0	0	0.0117536	0	0	0.0140303	7.63849e-05	0	0	0	0	0.00643664	0	0	0	0	0	0	0	0
Clostridium paraputrificum	0	0	0	0	0.000157972	0	0	0	0	0	0	0	0	0	0	0	0	0	0	0
Serratia marcescens	0.0107369	0	0.00625881	0.000961729	0.00944774	0.0038492	0.0128724	0.000303406	1.6192e-05	0	0.0365264	0.00688975	0.000119474	0.000171238	0.000268032	0.00826783	0.000147159	9.12065e-05	0.00636167	0.000278537
Vibrio sinaloensis	0	0	0	0	0	0	0.00120861	0	0	0	0	0.000412803	0	0	0	0	0	0	0	0
Escherichia sp. 3_2_53FAA	0.00121596	1.30851e-05	0.00181944	0.00669849	0.00917544	0	4.05404e-05	4.09584e-05	9.58484e-05	0.0106698	0.000734425	0	2.24808e-05	2.40348e-05	0.0277519	0.00126516	5.33974e-05	8.20943e-05	0.00110451	0.00019712
Paenibacillus polymyxa	0.00375244	0	0.00362663	0	2.94032e-05	0	7.15916e-05	0.0221195	0	0	2.39833e-05	0.00171472	0.000231252	4.94474e-05	1.43133e-05	0.00390427	7.32372e-05	5.62982e-05	0.00113617	0
Arthrobacter crystallopoietes	0.00199368	0	0	0	0	0	0	0.0311936	0	0	3.82272e-05	0	0.000258016	0.000157629	0	0.00518587	0.000116733	4.48671e-05	0.00814929	0
gamma proteobacterium IMCC2047	0	0.000134174	0	0	0	0	0	0	0	0.00269035	0	0	0	0	0	0	0	0	0	0
Yersinia frederiksenii	0	0	0.000627862	0.00213006	0.011338	0	0.000429024	2.76769e-05	0	0	0	0	9.1146e-05	3.24822e-05	1.63495e-05	0.000854909	9.62196e-05	0	0.00149271	1.665e-05
Pseudomonas tolaasii	0	0.0191279	0	0	0	0	0.000299102	0	0	0.234819	0	0	0	0	0	0	0	0	0	0
Providencia rettgeri	0	5.55386e-06	0.00271278	0.0187261	0.0941879	0.00174182	0.0121326	0.000144754	0.00027183	0.000651275	0	0.00367409	0.000224708	0.000389968	0.000122745	0.00582445	0.000598131	0.000143956	0.00900218	0.000254026
Pseudomonas tremae	0	0.000174283	0	0	0	0	0	0	0	0.00183458	0	0	0	0	0	0	0	0	0	0
Gordonia otitidis	0	0.00120757	0	0	0	0	0	0	0	0	0	0	0	0	0	0	0	0	0	0
Aggregatibacter actinomycetemcomitans	0	0	0	0	0.000645637	0	0	0	0	0	0	0	0	0	0	0	0	0	0	0
Andreprevotia chitinilytica	0	0	0.0853264	0	0	0.104328	0.000554	0	0	0	0	0.0483123	0	0	0	0	0	0	0	0
Pseudomonas caricapapayae	0	0.000639721	0	0	0	0	0	0	0	0.00834079	0	0	0	0	0	0	0	0	0	0
Streptococcus cristatus	0	0	0	0.0398813	0.000732544	0	0.000171844	0.00110901	0.000893965	0.00149272	0	0	0.000770153	0.000679362	0.000290939	0.0234125	0.346686	0.000540449	0.0264475	0.000603088
Candidatus Pelagibacter ubique	0.0010558	0	0.00552923	0	0	0.0100576	0.000117335	0.000142253	0	0	0.00020244	0.00293623	7.80785e-05	4.17379e-05	6.30246e-05	0.00219702	0.000123637	2.37603e-05	0.00767221	0
Streptococcus merionis	0	0	0	0	1.59183e-05	0	0	0	0	0	0	0	0	0	0	0	0.000654211	0	0	0
Bacillus shackletonii	0	0	0.0111693	0	0	0.0382894	0.000153153	0	0	0	0	0.00410631	0	0	0	0	0	0	0	0
Bordetella hinzii	0.0310238	0	0.00860864	0	0	0	1.83397e-05	0.000631175	0	0	0.0971602	0	0.000302697	0.000288536	0.000778692	0.00990645	0	0.00015602	0.0114753	0.00091837
Phaeospirillum molischianum	0	0	0.00713202	0	0	0	4.23772e-05	0	0	0	0	0.00227242	0	0	0	0	0	0	0	0
Streptococcus sp. 2_1_36FAA	0	1.44743e-05	0	0.00555965	0.00017576	0	0	0.000179738	0.000110199	0.000462101	0.000119158	0	0.00023874	0.000188018	3.55474e-05	0.00301248	0.0487466	9.52795e-05	0.00306646	6.84079e-05
Acinetobacter tjernbergiae	0.00828099	0.000127304	0	0.00920033	0.000208568	0	0	0.000886619	0.0321363	0.000510518	0.00015311	0.0001175	0.0341194	0.000397515	8.82725e-05	0.0156935	0.000380966	0.0312221	0.0120889	8.98951e-05
Gardnerella vaginalis	0	0	0	0	0	0	0	0	0	0	0	0	0	0	0	0	0.00060468	0	0	0
Planktothrix prolifica	0	0	0.00119447	0	0	0	0	0	0	0	0	0.000634308	0	0	0	0	0	0	0	0
Corynebacterium tuberculostearicum	0.000681868	0	0	0	2.9872e-05	0	0	0.000103261	0	0	4.17619e-05	0	0.000112532	0.0301493	0	0.00340539	5.2598e-05	3.27264e-05	0.00160225	1.28366e-05
Shewanella putrefaciens	0	0.000352207	0	0	0	0	0	0	0	0.00369923	0	0	0	0	0	0	0	0	0	0
Synechocystis sp. PCC 7509	0.00462066	0	0.00276555	0	0	0	0	0	0	0	0.000770796	0	0	0	0.000266631	0	0	0	0	0.000524339
Desulfobulbus japonicus	0	0	0	0.00776162	6.1201e-05	0	0	0	5.13052e-05	0	0	0	0	0	3.5523e-05	0	0.000198171	0	0	0.000120587
Bacteroides cellulosilyticus	0	0	0.00182409	0	0	0	0.00636345	0	0	0	0	0.000689871	0	0	0	0	0	0	0	3.52155e-05
Alkalilimnicola ehrlichii	0	0	0.00498033	0	0	0.0052845	2.46602e-05	0	0	0	0	0.00220395	0	0	0	0	0	0	0	0
Sphaerotilus natans	0.00693915	0	0.000519151	0	0	0	0	4.67476e-05	0	0	0.0239494	0	0.000128291	8.22958e-05	8.28451e-05	0.00144398	0	6.24652e-05	0.00378188	0.000224981
Clostridium sp. D5	0	0	0	0	0	0	5.52513e-05	0	0	0	0	0	0	0	0	0	0	0	0	0
Halomonas sp. C6	0.00332844	0	0.00782623	0.00338979	0.0058123	0.0121082	0.0182028	1.60164e-05	5.6221e-05	0.000410393	0.00543382	0.00680076	1.75818e-05	0	0.0129715	0.00148419	4.17612e-05	1.25015e-05	0.00172764	0.000154164
Herbaspirillum sp. TSA66	0	0	0.00548663	0	0	0	1.81114e-05	0	0	0	0	0.00453227	0	0	0	0	0	0	0	0
Pseudomonas sp. GM80	0	0.000856651	0	0	0	0	0	0	0	0.00764617	0	0	0	0	0	0	0	0	0	0
Methylobacter luteus	0.00131797	0.0184377	0.0174904	0	0	0.013919	0.000129906	0.00594886	0	0.00227506	2.2413e-05	0.0120745	0	0	1.16295e-05	0.0013713	0	0	0	0
Neisseria mucosa	0	0	0	0	0.00397324	0	0	3.29093e-05	0	0	0.000109671	0	0	0	0	0	0.000347891	0	0.000887457	0
Citrobacter youngae	0.002158	0	0.00917718	0.00419576	0.00330043	0.02092	0.0372847	5.45174e-05	0	0.00133773	0.000442097	0.00658634	0	4.26552e-05	0.00614885	0.00146995	0.0001449	4.8565e-05	0.00107457	9.18672e-05
Geitlerinema sp. PCC 7407	0.000643862	0	0.511644	0	0	0.80352	0.00444466	0	0	0	4.23077e-05	0.364863	0	0	5.12283e-05	0	0	0	0	2.23559e-05
Selenomonas noxia	0	0	0	0.00401909	7.2889e-05	0	0	6.96292e-05	4.07356e-05	0	0	0	3.82174e-05	8.17183e-05	2.05659e-05	0	0.0268393	0.0001163	0.00187767	6.28319e-05
Streptococcus sobrinus	0	0	0	0	0.000292009	0	0.000121621	0.00409745	0	0.000369264	4.68164e-05	0	0.000125538	0.000198003	2.55394e-05	0.00427817	0.0106812	0	0.00450325	0
Caulobacter vibrioides	0	0.00016079	0	0	0	0	0	0	0	0.000614102	0	0	0	0	0	0	0	0	0	0
Pseudomonas sp. CFII68	0	0.00194738	0	0	0	0	0	0	0	0.025991	0	0	0	0	0	0	0	0	0	0
Pseudomonas donghuensis	0	0.000227043	0	0	0	0	0	0	0	0.0023346	0	0	0	0	0	0	0	0	0	0
Halomonas meridiana	0	0.00449237	0	0	0	0	0	0	0	0.0554497	0	0	0	0	0	0	0	0	0	0
Corynebacterium doosanense	0	0	0	0	0	0	0	0	0	0	0	0	0	0	3.31146e-05	0	0	0	0	3.37234e-05
Bacteroides sp. D22	0	0	0	0	0	0	0.000303253	0	0	0	0	0	0	0	0	0	0	0	0	0
Lactobacillus fructivorans	0.00380577	0	0	0	5.3678e-05	0	6.76721e-05	0.0487391	5.99981e-05	0	8.7567e-05	0	0.000225157	0.000270811	0	0.00554365	0.000155984	0.000171295	0.0103709	0
Clostridium sp. SS2/1	0	0	0	0	0	0	0	0	0	0	3.58608e-05	0	0	0	0	0	0	0	0	0
Achromobacter spanius	0	0	0	0	0	0	0	0	0	0	0.000353005	0	0	0	0	0	0	0	0	0
Chryseobacterium sp. StRB126	0	0	0	0	0	0	0.000179994	0	0	0	0	0	0	0	0	0	0	0	0	0
Taylorella asinigenitalis	0.00192527	0	0	0	0	0	2.13963e-05	6.48508e-05	0	0	0.0138249	0	0	0.000190276	5.74636e-05	0.00200317	0	6.49913e-05	0.00174881	0.00017556
Dechloromonas denitrificans	0	0.000230013	0	0	0	0	0	0	0	0.00230602	0	0	0	0	0	0	0	0	0	0
Methylomarinum vadi	0	0	0.00236016	0	0	0.0075129	0	0	0	0	0	0.00125333	0	0	0	0	0	0	0	0
Bacillus sp. SG-1	0	0	0	0.00690901	3.95683e-05	0	0	0	4.42272e-05	0	0	0	0	0	1.11644e-05	0	0.000114982	0	0	0.000147805
Bordetella bronchiseptica	0.0510548	0.00132002	0.0196409	0	0	0	1.16086e-05	0.00126216	0	0.0190663	0.201217	0.000228128	0.000887826	0.000637689	0.00109959	0.0254096	9.92223e-05	0.000306826	0.0211238	0.00140649
Candidatus Caedibacter acanthamoebae	0.00246706	0.000693144	0.00885948	0.0442904	0.000473229	0.00940056	4.38678e-05	9.97203e-05	0.000350273	0.00847744	0.000198676	0.00372456	0.000127711	5.85169e-05	0.000506761	0.00513375	0.00114451	0.000133249	0.00358551	0.000573827
Bacteroides faecis	0	0	0	0	0	0.00216518	0.00300594	0	5.60852e-06	0	0	0.00142208	0	0	0	0	0	0	0	0
Enterococcus cecorum	0.00730976	0	0	0	2.79579e-05	0	9.78685e-05	0.0910187	8.13059e-05	0.000808077	0.000192234	0	0.000853166	0.000571557	0	0.00914222	0.000183089	0.000220522	0.0143282	0
Streptococcus minor	0.00121974	0.00253478	0	0	0	0	0	0.000123257	0	0.000597066	0.00512186	0	0	9.18326e-05	2.42704e-05	0.00126909	0.000226089	2.74498e-05	0.00110794	4.9433e-05
Lactobacillus parafarraginis	0	0	0	0	0.000215167	0	0	0	0	0	0	0	3.07682e-05	0	0	0	0	0	0	0
marine gamma proteobacterium HTCC2080	0	0	0.00826878	0	0	0.0213822	9.80865e-05	0	0	0	0	0.00584945	0	0	0	0	0	0	0	0
Rhodococcus rhodnii	0	0	0	0	0	0	0	2.40537e-05	0	0	0.000164308	0	0	8.46899e-05	0	0	0	0	0	0
alpha proteobacterium HIMB114	0	0	0.000859179	0	0	0	0	0	0	0	4.40396e-05	0.000456256	0	0	2.2851e-05	0	0	0	0	2.32711e-05
Bradyrhizobium japonicum	0.00158369	0	0	0	1.86141e-05	0	0	0.0132562	1.56044e-05	0	4.5549e-05	0	0.000175677	6.26068e-05	0	0.00329554	2.31819e-05	1.78202e-05	0.00143854	0
Acinetobacter venetianus	0.00557446	0.392262	0	0.000601755	5.1483e-05	0	0	0.115778	0.00266365	0.0475998	0.000162876	0	0.00298704	0.000461754	1.84753e-05	0.0129126	0.000283649	0.041451	0.0129598	0
Staphylococcus cohnii	0.00163317	0	0	0.00169695	4.35501e-05	0	0	0.000291392	7.30166e-05	0	3.30297e-05	0	0	0.0356615	7.81506e-05	0.00278789	0.000108474	0.00067855	0.00692298	0.0084097
Nocardia jinanensis	0	0	0.0271873	0	0	0.0553036	0.000205165	0	0	0	0	0.0151517	0	0	0	0	0	0	0	0
Abiotrophia para-adiacens	0	0	0	0	0	0	0	0	0	0	0	0	0	0	0	0	0.000898954	0	0	0
Aeromonas veronii	0	8.62549e-05	0	0.000438866	0.00375672	0	0	0	2.66888e-05	0.00307734	0	0	2.5039e-05	2.67698e-05	0	0	0	1.52393e-05	0	0
Mycobacterium hassiacum	0	0.00166432	0	0	0	0	0	0	0	0.000585465	0	0	0	0	0	0	0	0	0	0
Xenorhabdus nematophila	0.0222656	0	0.00677325	0.00222628	0.00953626	0.00290935	0.000828167	0.000426918	2.40739e-05	0	0.0703729	0.000121337	0.00022361	0.000318207	0.000279726	0.010615	3.57644e-05	0.000208177	0.0059877	0.000722247
Staphylococcus lentus	0	0	0	0.000518417	0.00423083	0	0	1.34721e-05	1.57633e-05	0	0	0	0	1.58111e-05	0	0.000832274	2.3418e-05	9.00084e-06	0.000363297	0
Sutterella wadsworthensis	0	0	0	0	0.000496377	0	0	0	0	0	0	0	0	0	0	0	6.18185e-05	0	0	0
Fodinicurvata fenggangensis	0	0	0.00640638	0	0	0.00815717	8.88196e-05	0	0	0	0	0.00340203	0	0	0	0	0	0	0	0
Herbaspirillum sp. YR522	0	0.000334273	0	0	0	0	0	0	0	0.00375686	0	0	0	0	0	0	0	0	0	0
Shewanella algae	0.00109708	0	0	0	0	0	0	0	0	0	0.00132525	0	0	0	0	0.00114147	0	0	0.00099653	0
Thermococcus barophilus	0	0	0.00432117	0	0	0.0150057	3.50122e-05	0	0	0	0	0.00604967	0	0	0	0	0	0	0	0
Crocosphaera watsonii	0	0	0.0384803	0	0	0.0584018	0.000305648	0	0	0	4.92882e-05	0.0251023	0	0	0	0	0	0	0	0
Salinisphaera hydrothermalis	0	0	0	0	0	0.00813353	0.00538964	0	0	0	0	0.00135687	0	0	0	0	0	0	0	0
Vibrio ordalii	0	0.000564061	0	0	0	0	0	0	0	0.00796486	0	0	0	0	0	0	0	0	0	0
Riemerella anatipestifer	0.00458827	0	0.00205962	0	0.0029553	0	0	9.27305e-05	0	0	0.0144633	0	3.39313e-05	0.00010883	7.30379e-05	0.00477391	2.68651e-05	6.19544e-05	0.000833546	9.29756e-05
Thermofilum pendens	0	0	0.039162	0	0	0.0780454	0.000581525	0	0	0	0	0.0311104	0	0	1.98352e-05	0	0	0	0	0
Olsenella sp. oral taxon 809	0.0034054	0	0	0	0.000501714	0	2.52303e-05	0.038274	0	0	6.52957e-05	0	0.000335783	0.000134623	0	0.00472424	9.96958e-05	0.000102183	0.00412437	0
Brevibacterium linens	0	0.00503962	0	0	0	0	0	0	0	0.000327205	0	0	0	0	0	0	0	8.53168e-06	0	0
Acidithiobacillus ferrooxidans	0	0	0.000641571	0	0	0	0	0	0	0	8.22136e-05	0	0	0	5.11903e-05	0	0	0	0	3.47542e-05
Streptomyces monomycini	0	0.00206232	0	0	0	0	0	0	0	0	0	0	0	0	0	0	0	0	0	0
Staphylococcus pasteuri	0.00276589	0	0	0.00179255	0	0	0	3.86829e-05	0	0	0	0	0	0.000785317	0	0	0.000172474	0.000128895	0	0.00121274
Streptococcus sp. BS21	0	0	0	0.000466195	0	0	0	0	0	0	0	0	0	0	0	0.000748437	0.000400122	0	0	0
Corynebacterium freneyi	0	0	0	0	0	0	0	0	0	0	0.000225104	0	0	0	0	0	0	0	0	0
Bacillus cellulosilyticus	0	0	0	0.00108779	3.94556e-05	0	0	0	0	0	0	0	0	0	0	0	0	0	0	0
Microlunatus phosphovorus	0	0.00189779	0	0	0	0	0	0	0	0.000482884	0	0	0	0	0	0	0	0	0	0
Paenibacillus sabinae	0	0	0	0.0193577	0.000250184	0	0	0	0.000250324	0	0	0	0	0	0.000211772	0	0.000301527	0	0	0.000160009
Leptonema illini	0	0	0.00211462	0.00443033	4.38257e-05	0.0236851	4.33376e-05	0	1.22465e-05	0	0	0.00456981	0	0	2.47312e-05	0	9.09671e-05	0	0	0
Pseudomonas parafulva	0	0.000686533	0.00877132	0	0	0.0325746	0.0320306	1.09698e-05	0	0.0105488	6.24442e-06	0.0112566	0	0	0	0	0	0	0	0
Lactobacillus sakei	0.110341	1.04616e-05	0	0.00090908	0.00201495	0	0.000282632	0.889016	0.000785471	0.00545395	0.00163104	0	0.00546395	0.00461183	0	0.129472	0.00170766	0.00241755	0.159393	0
Cupriavidus taiwanensis	0.00831229	0	0.00155471	0	0	0	0	6.99977e-05	0	0	0.0173832	0	0	8.21507e-05	0.000300926	0.00108108	0	2.33831e-05	0.00283141	0.000170098
Pseudomonas mediterranea	0	0.000957338	0	0.00189957	0	0	0	0	0	0.010393	0	0	0	0	2.91607e-05	0	4.29039e-05	0	0	2.96967e-05
Azoarcus sp. CIB	0	0.000262787	0	0	0	0	0	0	0	0.000878197	0	0	0	0	0	0	0	0	0	0
Pseudomonas rhodesiae	0	0.00256519	0	0	0	0	0	0	0	0.0283373	0	0	0	0	0	0	0	0	0	0
Porphyromonas somerae	0	0	0.00608543	0	0	0	7.74825e-05	0	0	0	0	0.00276993	0	0	0	0	0	0	0	0
Methylophilus sp. 5	0	0	0	0.00348158	2.80627e-05	0	0	0	1.17626e-05	0	0	0	0	0	3.5631e-05	0	1.74745e-05	0	0	3.62859e-05
Micromonospora purpureochromogenes	0	0.00220787	0	0	0	0	0	0.000197456	0	0.00168649	0	0	0	0	0	0	0	0	0	0
Candidatus Midichloria mitochondrii	0	0	0	0.00273702	0	0	0	0	6.24174e-05	0	0	0	0	0	2.10082e-05	0	6.18185e-05	0	0	2.13944e-05
Nocardiopsis chromatogenes	0	0.00493928	0	0	0	0	0	0	0	0.00015607	1.04016e-05	0	0	2.14454e-05	0	0	0	0	0	0
Pseudomonas veronii	0	0.108667	0.000360097	0	0	0.00177487	0.00220255	0	0	1.42966	1.22546e-05	0.000224195	2.64047e-05	0	9.50737e-06	0	0	0	0	0
Thioalkalivibrio thiocyanodenitrificans	0	0	0.00113015	0	0	0	3.35758e-05	0	0	0	0	0.000600153	0	0	0	0	0	0	0	0
Microbacterium sp. CQ0110Y	0	0	0.00963835	0	0	0.011609	0.000131565	0	0	0	1.33524e-05	0.00663999	0	0	2.07847e-05	0	0	0	0	0
Pseudomonas sp. GM33	0	0	0.000785667	0	0	0.0050019	2.33414e-05	0	0	0.000656946	0	0.00292053	0	0	0	0	0	0	0	0
Idiomarina sediminum	0	0.00461845	0	0	0	0	0	0	0	0.0636907	0	0	0	0	0	0	0	0	0	0
Kineosphaera limosa	0	0.00464934	0	0	0	0	0	0	0	0.000862292	0	0	0	0	0	0	0	0	0	0
Dickeya solani	0	0.000107453	0	0	0	0	0.000472187	0	0	0.00191517	0	0.000205857	0	0	0	0	0	0	0	0
Enterococcus sp. 7L76	0.00331738	0	0.00169504	0.000392813	0.00617956	0	0.000940743	2.0416e-05	2.95411e-05	0	0.0131926	0.000722406	0.000116793	0.000100906	8.72758e-05	0.00109606	3.54884e-05	7.10833e-05	0.00534736	7.01291e-05
Tatumella morbirosei	0	0.000150946	0	0	0	0	0	0	0	0.00201776	0	0	0	0	0	0	0	0	0	0
Lactobacillus plantarum	0.0127371	0	0	0	0.000824623	0	0.000524399	0.141941	8.11073e-05	0.0011902	0.000223487	0	0.000887351	0.000640302	0	0.0227284	0.000340223	0.00016032	0.0236626	0
Desulfococcus multivorans	0	0	0.0697772	0	0	0.140257	0.000779548	0	0	0	0	0.0458207	0	0	0	0	0	0	0	0
Staphylococcus pseudintermedius	0.00683696	0.00125431	0.00134789	0.00567846	8.1807e-05	0	0	5.65366e-05	0.000238814	0.000364499	0.000363458	0.0166709	0	0.0127445	0.000228321	0	0.00045306	3.77727e-05	0.00357494	0.0388363
Thioflavicoccus mobilis	0	0	0.00540507	0	0	0.00312828	4.37945e-05	0	0	0	0	0.00443591	0	0	0	0	0	0	0	0
Pseudomonas batumici	0	0.00108424	0	0	0	0	1.62868e-05	0	0	0.00991376	0.00246543	0	0	0	0	0	0	0	0	4.73733e-05
Treponema denticola	0	0	0	0	0	0	3.43689e-05	0	0	0	0	0	0	0	0	0	0.00646776	0	0	4.52199e-05
Corynebacterium singulare	0	0	0	0	0	0	0	0	0	0	0	0	0	0.000878539	0	0	0	0	0	0
Coleofasciculus chthonoplastes	0	0	0	0	0	0	0	0	0	0	0	0	0	0	2.33984e-05	0	0	0	0	4.76569e-05
Isoptericola variabilis	0	0.000481064	0	0.00231402	2.79776e-05	0	0	0	9.38153e-05	0	0	0	0	0	0	0	3.48432e-05	0	0	4.82346e-05
Gallionella capsiferriformans	0	0.00041991	0	0	0	0	0	0	0	0.00557734	0	0	0	0	0	0	0	0	0	0
Bifidobacterium breve	0.0199541	0.0048135	0.0167133	0	0	0.0159074	0.000118771	0	0	0.000313874	0.00172046	0.00689971	0	0	0.000495026	0	0	0	0	0.000766846
Proteus penneri	0	1.3995e-05	0.00502029	0.0240719	0.13196	0.00640838	0.021433	0.000313195	0.000426125	0.000281081	0	0.00634636	0.000371184	0.000453366	0.000329002	0.00569754	0.000806017	0.000135302	0.00860342	0.000284501
Blautia schinkii	0	0	0	0.000343049	0.000635163	0	0	0	0	0	0	0	0	0	0	0	0	1.19122e-05	0	0
Parvimonas sp. oral taxon 110	0	0	0	0.00766495	4.96249e-05	0	0	0	6.6395e-05	0	0	0	0	0	0.000116439	0	0.00017453	0	0	4.87666e-05
Plesiocystis pacifica	0	0	0.101345	0.00512932	3.48839e-05	0.163939	0.000905205	0	0.000107226	0	3.62056e-05	0.058976	0	0	7.158e-05	0	0.000144814	0	0	0.000105697
Eudoraea adriatica	0	0	0.00509128	0	0	0.00231524	4.32163e-05	0	0	0	0	0.00463484	0	0	0	0	0	0	0	0
Ixodes scapularis	0.00152231	0	0.00113891	0	0	0	0	0.000153832	0	0	0.0113253	0	0.000112578	0	0.000121164	0	0	0	0.00138278	0.000123391
Granulibacter bethesdensis	0	0	0	0.00595604	2.27404e-05	0	0	0	1.90634e-05	0	0	0	0	0	3.84978e-05	0	2.83208e-05	0	0	9.80137e-05
Bordetella petrii	0.00732879	0	0.00109733	0	0	0	0	0.00016463	0	0	0.0308774	0	7.2342e-05	9.66064e-05	0.000174917	0.00254261	0	7.70374e-05	0.00354323	0.000286996
Geobacter bemidjiensis	0	0	0.00643498	0	0	0	5.85984e-05	0	0	0	0	0.00336484	0	0	0	0	0	0	0	0
Frankia symbiont of Datisca glomerata	0	0	0	0.126625	0.00114334	0	0	0	0.00146332	0	0	0	0	0	0.000862369	0	0.0020986	0	0	0.00167578
Crinalium epipsammum	0	0	0.0834277	0	0	0.108499	0.000709163	0	0	0	1.62769e-05	0.0529545	0	0	5.63044e-06	0	0	0	0	0
Streptococcus ratti	0.00513406	0	0	0	6.03439e-05	0	0.000209694	0.024038	0	0.000369264	2.46103e-05	0	4.74595e-05	5.07401e-05	0	0.00267089	0.000112728	5.77701e-05	0.00582938	0
Calothrix sp. PCC 7507	0.00818598	0	0.00357767	0	0	0	0	0	0	0	0.000440314	0	0	0	0.000207902	0	0	0	0	0.000244025
Microbacterium hydrocarbonoxydans	0	0.00495686	0	0	0	0	0	3.27464e-05	0	0.00054279	0.000130484	0	0	0.000153728	0	0.0010115	0	0	0	0
Methylacidiphilum fumariolicum	0	0	0.0197539	0	0	0.0288205	0.000220076	0	0	0	2.10946e-05	0.0150795	0	0	1.09455e-05	0	0	0	0	1.11467e-05
Chlorobium chlorochromatii	0	0	0	0.00254543	9.23261e-05	0	0	0	3.0959e-05	0	0	0	0	0	3.12602e-05	0	4.5993e-05	0	0	1.59174e-05
Klebsiella cf. planticola B43	0	0.00126007	0	0	0	0	0	0	0	0.000350915	0	0	0	0	0	0	0	0	0	0
Enterococcus faecalis	1.75891	0.000199798	0.549544	0.600056	3.97637	0.290874	0.432379	0.693422	0.00992485	0.0142691	5.66641	0.175615	0.0404655	0.0447111	0.0358605	1.08871	0.0648499	0.0208404	1.0367	0.0600161
Klebsiella sp. 1_1_55	0.0180628	1.57705e-05	0.0205994	0.00807944	0.0683001	0.0269532	0.0587341	0.00035187	0.000200662	0.00042801	0.046025	0.0160107	0.000488633	0.000414611	0.000211744	0.0159281	0.000430595	8.29796e-05	0.0160391	0.000468957
Pseudomonas sp. GM48	0	0.000195471	0	0	0	0	0	0	0	0.00503602	0	0	0	0	0	0	0	0	0	0
Prauserella rugosa	0	0.00237135	0	0	0	0	0	0	0	0	0	0	0	0	0	0	0	0	0	0
Cutibacterium granulosum	0	0.00463359	0	0.00509085	0	0	0	0	1.93494e-05	0.000380881	0.000396399	0	0	0	0	0	2.87456e-05	0	0	8.06626e-05
Finegoldia magna	0	0	0	0.00294609	2.13718e-05	0	0.000203016	0	1.79161e-05	0	0	0	0	0	1.80904e-05	0	0.000126939	0	0	0
Pseudoalteromonas agarivorans	0	0	0	0	0	0	0.000530144	0	0	0	0	0	0	0	0	0	0	0	0	0
Bartonella sp. DB5-6	0	0	0	0.000378221	0.00506216	0	0	2.94864e-05	2.30008e-05	0	0	0	3.23683e-05	0	5.80613e-06	0.000303601	2.56276e-05	6.56673e-06	0.00026505	2.95643e-05
Micavibrio aeruginosavorus	0	0	0.00607943	0	0	0.00322536	4.51536e-05	0	0	0	0	0.00322841	0	0	0	0	0	0	0	0
Acidovorax avenae	0	0.000293078	0	0	0	0	0	0	0	0.00247434	0	0	0	0	0	0	0	0	0	0
Dorea formicigenerans	0	0	0	0.00215714	0	0	0	0	0	0	0	0	0	0	6.62293e-05	0.00346311	0.00721077	0	0	0.00010117
Deinococcus radiodurans	0	0	0.0172189	0	0	0.0313209	0.000179377	0	0	0	0	0.0122314	0	0	0	0	0	0	0	0
Atopococcus tabaci	0.0285677	0	0	0	0.000732247	0.00331686	0.0001778	0.232797	0.000259213	0.000721092	0.000398477	0	0.00124506	0.000910239	0	0.0339714	0.000682468	0.000651226	0.0409254	0
Streptococcus parauberis	0.00559626	0	0	0	0.000371748	0	0.000123807	0.0405969	1.00256e-05	0	0.000115356	0	0.000253475	0.00020112	0	0.00370534	2.97882e-05	9.1594e-05	0.00970455	0
Lactobacillus equi	0.00268093	0	0	0	3.15106e-05	0	1.48971e-05	0.0479289	7.92467e-05	0.000192824	7.71068e-05	0	0.000198261	0.000211966	0	0.00627614	0.000137351	4.52499e-05	0.00974083	0
Aerococcus viridans	2.43441	3.70046e-05	0.00743602	0	0.0153957	0.00442822	0.0235393	20.0037	0.0167694	0.071896	0.0397607	0.00802109	0.121283	0.103201	3.0535e-05	3.00725	0.0404596	0.0529116	3.35902	0.000115295
Geobacillus thermocatenulatus	0	0	0	0	5.77038e-05	0	0	0	0	0	0	0	0	0	0	0	0	0	0	0
Pedobacter oryzae	0	0	0.00339699	0	0	0.00540668	0.000292466	0	0	0	0	0.00315687	0	0	0	0	0	0	0	0
Shigella dysenteriae	0.0579832	0.000146707	0.0643227	0.178862	0.21456	0	0.00131305	0.000656198	0.00191107	0.247292	0.0189511	0.00094573	0.000706289	0.000935812	0.806274	0.0579163	0.00437135	0.000426356	0.025068	0.00506868
Faecalibacterium prausnitzii	0	0	0	0	0	0	0.000134303	0	0	0	0	0	0	0	0	0	0	0	0	0
Lewinella persica	0	0	0.0771699	0	0	0.151169	0.000775973	0	0	0	0	0.0606821	0	0	0	0	0	0	0	0
Haliangium ochraceum	0	0	0.0100667	0	0	0.0207857	0.000113163	0	0	0	0	0.00794646	0	0	0	0	0	0	0	0
Escherichia virus P1	0	0	0	0.000357504	0.00545917	0	0	0	2.17409e-05	0	0	0	0	0	1.09762e-05	0	4.84477e-05	1.24141e-05	0	0
Streptococcus sp. CM6	0	0	0	0.00252589	2.92171e-05	0	0	8.86042e-05	1.43862e-05	0.000364499	0	0	0.000131196	8.2762e-05	3.9736e-05	0.00247391	0.0202638	4.49414e-05	0.00123853	0
Rhizobium selenitireducens	0	0	0.0122689	0	0	0.0175745	7.28994e-05	0	0	0	0	0.00700387	0	0	0	0	0	0	0	0
Streptococcus anginosus	0	0	0.0387333	0.0197218	0.000309443	0.0611023	0.116158	0.000917662	0.000358671	0	0	0.033032	0.000512701	0.000581659	0.000120718	0.014735	0.188584	0.00040191	0.0118588	0.000258507
Porticoccus hydrocarbonoclasticus	0	0	0	0.00413218	2.9976e-05	0	0	0	0	0	0	0	0	0	0	0	3.7332e-05	0	0	5.16799e-05
Lacticigenium naphtae	0	0	0	0	0	0	0	0	0	0	0	0	0	0	0	0	0.000607302	0	0	0
Enterobacter cancerogenus	0	0	0	0.000920033	0.00739721	0	0.000157292	3.18785e-05	1.865e-05	0	0	0	1.74971e-05	3.74132e-05	9.41573e-06	0	2.77066e-05	2.12984e-05	0.000429829	0
Actinomyces dentalis	0	0.00121584	0	0	0	0	0	0	0	0	0	0	0	0	0	0	0	0	0	0
Brachyspira hyodysenteriae	0	0	0	0	0	0	7.09732e-05	0	0	0	0	0	0	0	0	0	0	0	0	0
Methanococcus aeolicus	0	0	0.00293839	0	0	0	4.36485e-05	0	0	0	0	0.0015604	0	0	0	0	0	0	0	0
Dysgonomonas mossii	0	0	0.000906911	0	0	0	0.000107774	0	0	0	0	0	0	0	0	0	0	0	0	0
Enterococcus gallinarum	0.0327944	2.14543e-05	0.00435265	0.00704315	0.0323161	0	0.00168361	0.12292	0.00026407	0.000278999	0.0375429	0.000230147	0.000958245	0.000801633	0.00021517	0.0248044	0.00040471	0.000545305	0.0282604	0.000176939
Pseudogulbenkiania ferrooxidans	0.006972	0	0.00347739	0	0	0	0	3.91407e-05	0	0	0.0138138	0	0	4.59363e-05	0.000184972	0.00241803	0	2.61504e-05	0	0.000188372
Thermoanaerobacter uzonensis	0	0	0	0	0	0	2.10862e-05	0	0	0	0	0.000376907	0	0	0	0	0	0	0	0
Shigella boydii	0.0151228	8.9476e-05	0.0258487	0.0724423	0.0855746	0	0.000814239	0.000164291	0.000782654	0.0908405	0.00768882	0	0.000296481	0.000228912	0.273232	0.0242078	0.00235785	5.62089e-05	0.00743208	0.00154351
Streptomyces alboniger	0.618799	0	0.00168668	0	0.00426573	0	0.00627815	5.08389	0.00424311	0.0218417	0.00944552	0.00233896	0.0323574	0.0269043	0	0.767771	0.0104163	0.0125028	0.876955	1.65806e-05
Kytococcus sedentarius	0	0.00993053	0	0	0	0	0	0	0	0.00103536	0	0	0	0	0	0	0	0	0	0
Lactobacillus paracasei	0	0.00593943	0	0	0.00072889	0	0	0	0	0.000248887	0.000599957	0.00109887	0	0	5.50356e-05	0	2.75078e-05	0	0	0
Streptococcus macedonicus	0	0	0	0	0.000369782	0	0	0	0	0	0	0	0	0	0	0	0	0	0	0
Kocuria marina	0	0.0032901	0	0	0	0	0	0	0	0.000194149	0	0	0	0	0	0	0	0	0	0
Clostridium cadaveris	0	0	0	0.000437358	0.000250315	0	0	0	0	0	0	0	0	0	0	0	0	0	0	0
Acinetobacter sp. CIP 51.11	0.0703949	0.180678	0	0	0.000576139	0	0	0.638792	0.000470492	0.0237916	0.00111203	0	0.00395508	0.00260943	0	0.0826484	0.00146494	0.00140821	0.0873182	0
Aeromonas salmonicida	0.00741049	0	0.00138603	0	0	0	0	6.24036e-05	0	0	0.0251854	0	6.85028e-05	7.32381e-05	0.000129022	0.00289137	0	8.33851e-05	0.00588987	0.000281558
Providencia sneebia	0	0	0.000243648	0.00389255	0.0146243	0.00207396	0.00457172	2.74863e-05	2.0064e-05	0	0	0.00125171	2.81446e-05	8.89025e-05	5.05501e-05	0.00213473	0.000133281	2.16787e-05	0.000691391	7.71193e-06
Bacteroides caccae	0	0	0.007488	0	0	0.00874164	0.00443114	0	0	0	0	0.00582995	0	0	0	0	0	0	0	0
Mastigocladus laminosus	0.00128352	0	0.00891094	0	0	0	0	0	0	0	0.000444707	0.00327356	0	0	0.000178776	0	0	0	0	0.000365943
Bacillus amyloliquefaciens	0	4.42564e-05	0	0.00552467	2.41691e-05	0	0	8.43257e-05	0	0	0	0	3.90392e-05	0.00013158	0	0.00109851	0.0157363	2.37603e-05	0.00151169	7.65121e-05
Ahrensia sp. R2A130	0	0	0	0	0	0	0	0	0	0	0	0	0	7.84166e-05	7.894e-05	0	0	4.46405e-05	0	0
Asticcacaulis benevestitus	0	0.000180277	0	0	0	0	0	0	0	0.00214208	0	0	0	0	0	0	0	0	0	0
Clostridium tyrobutyricum	0	0	0.000650087	0.000203309	9.88502e-06	0.00413874	0	8.49865e-05	8.28668e-06	0.000120979	1.6661e-05	0.00103566	0.00038872	4.98709e-05	0	0.00306266	0.000814831	4.7317e-05	0.00229181	6.3568e-06
Alkaliflexus imshenetskii	0	0	0	0.00229318	2.07942e-05	0	0	0	3.48638e-05	0	0	0	0	0	0	0	7.76909e-05	0	0	7.17001e-05
Streptacidiphilus albus	0	0	0.0241291	0	0	0.0477919	0.000127441	0	0	0	0	0.0148067	0	0	0	0	0	0	0	0
Vibrio alginolyticus	0.0631498	0	0.043848	0.00105183	0	0	5.14284e-05	0.000149669	0	0	0.0413176	0.00340698	0.000281392	0.000213016	0.00262885	0.00604918	0.00014254	0.0110015	0.0100183	0.00428274
Pseudaminobacter salicylatoxidans	0	0	0	0	0	0	0	0	0	0	8.27557e-05	0	0	0	0	0	0	0	0	0
Nodosilinea nodulosa	0.000975387	0	0.00535138	0	0	0	0	0	0	0	0.000640617	0	0	0	0.000302514	0	0	0	0	0.000441511
Corynebacterium lubricantis	0	0.00176663	0	0	0	0	0	0	0	0	0	0	0	0	0	0	0	0	0	0
Streptococcus sp. SK140	0	4.4432e-05	0	0.0648306	0.000932958	0	0	0.00169272	0.00124441	0.00123605	1.50615e-05	0	0.00169061	0.00165186	0.000587654	0.042359	0.546935	0.000732598	0.0390248	0.00102092
Prevotella copri	0	0	0	0	0	0	0.000302855	0	0	0	0	0.00045894	0	0	0	0	0	0	0	0
Alistipes sp. HGB5	0	0	0.000398156	0	0	0	0.000248406	0	0	0	0	0.000422872	0	0	0	0	0	0	0	1.07842e-05
Pseudomonas cannabina	0	0.00016087	0	0	0	0	0	0	0	0.00332337	0	0	0	0	0	0	0	0	0	0
Paraburkholderia fungorum	0	0.000113209	0	0	0	0	0	0	0	0	0	0	0	0	0	0	0	0	0	0
Sodalis glossinidius	0	0	0	0	0	0	0.000209021	0	0	0	0	0.000219774	0	0	0	0	0	0	0	0
Lactobacillus curvatus	0	0	0	0	0	0	0	0	0	0	0	0	0	0	0	0.00170269	0	0	0	0
Lactobacillus sucicola	0	0	0	0	0.000236734	0	0	0	0	0	0	0	0	0	0	0	0	0	0	0
Sulfolobus tokodaii	0	0	0.0018365	0	0	0.00584597	5.45606e-05	0	0	0	0	0.00243812	0	0	0	0	0	0	0	0
Leuconostoc inhae	0.00324592	0	0	0	1.90756e-05	0	0	0.017029	0	0.00023346	6.22377e-05	0	6.92556e-05	0.000160398	0	0.00363738	0.00170188	9.69368e-05	0.00147421	0
Paenibacillus sp. HGF5	0	0	0	0.00369668	7.66192e-05	0	0	0	4.81728e-05	0	0	0	0	0	1.62138e-05	0	7.15659e-05	0	0	6.60474e-05
Methylosarcina fibrata	0	0.000257264	0.00563409	0	0	0.0137958	5.15026e-05	0	0	0.00294769	2.22146e-05	0.0039125	0	0	0	0	0	0	0	0
Paenibacillus pasadenensis	0	0	0	0.00332735	3.01719e-05	0	0	0	7.588e-05	0	0	0	0	0	2.55394e-05	0	0	0	0	0
Kutzneria sp. 744	0	0.000724541	0	0	0	0	0	0	0	0	0	0	0	0	0	0	0	0	0	0
Anaerostipes caccae	0	0	0	0	0	0	0.000105601	0	0	0	0	0	0	0	0	0	0	0	0	0
Lipotes vexillifer	0	0.00022769	0	0	0	0	0	0	0	0.0020925	0	0	0	0	0	0	0	0	0	0
Desulfosporosinus meridiei	0	0	0	0.00267939	0	0	0	0	6.11034e-05	0	0	0	0	0	8.22637e-05	0	0	0	0	2.0944e-05
Corynebacterium genitalium	0	0	0	0	0	0	0	0	0	0	0	0	0	7.18819e-05	0	0	0	0	0	0
Idiomarina abyssalis	0	0.0247737	0	0	0	0	0	0	0	0.325068	0	0	0	0	0	0	0	0	0	0
Dickeya zeae	0	0	0.000389707	0	0	0.00355649	0.00347284	0	0	0	0	0.00073107	0	0	0	0	0	0	0	0
Kangiella aquimarina	0	0	0.00960492	0	0	0.0158535	5.28432e-05	0	0	0	0	0.0056673	0	0	0	0	0	0	0	0
Burkholderia sp. JPY366	0.00109099	8.20677e-05	0	0	0	0	0	0	0	0.00164555	0.000104594	0	0	0	6.51255e-05	0	0	0	0	2.21075e-05
Thiomicrospira kuenenii	0	0.000496067	0	0	0	0	0	0	0	0.00477443	0	0	0	0	0	0	0	0	0	0
Enterococcus phoeniculicola	0.00249281	0	0	0.000718033	0.0047716	0	0.00103575	3.73189e-05	0	7.9686e-05	0.00473058	0.000220084	2.04832e-05	4.37983e-05	2.20453e-05	0.000288185	3.24351e-05	3.73998e-05	0.00125796	2.24505e-05
Aerococcus christensenii	0.00685978	0	0	0.00157125	8.24012e-05	0	0.000174079	0.0912839	0.000118997	0	0.000187657	0	0.00054102	0.000460543	0	0.0121274	0.00165961	0.000285781	0.016676	0
Synechococcus sp. WH 8020	0	0	0.00708047	0	0	0.0187822	5.25885e-05	0	0	0	0	0.00313333	0	0	0	0	0	0	0	0
Prevotella salivae	0	0	0	0	0	0	4.69339e-05	0	0	0	0	0	0	0	0	0	0	0	0	0
Leuconostoc mesenteroides	0	0	0	0	0	0	0	0	2.97683e-05	0	0	0	0	0.0002823	0	0	0.00159206	3.39955e-05	0	3.06104e-05
Neisseria meningitidis	0	0	0	0	0	0	0	0	0	0.000576504	3.84223e-05	0	0	0	0	0	0	0	0.00364039	0
Acinetobacter parvus	0.00092522	0.0362031	0	0.00456715	3.31314e-05	0	0	0.00797825	4.15905e-05	0.0073806	1.33052e-05	0	3.42111e-05	1.8288e-05	1.86963e-05	0.000481327	0.000116382	4.16434e-05	0.00126063	1.42071e-05
Bacteroides sp. D20	0	0	0.0063845	0	0	0.00537561	0.00188174	0	0	0	0	0.00428719	0	0	0	0	0	8.19928e-06	0	0
Lactobacillus kefiranofaciens	0	0	0	0	8.09878e-05	0	0	0	0	0	0	0	0	0	0	0	0	0	0	0
Capnocytophaga sp. oral taxon 326	0	0	0	0.0018855	0	0	0	0	0	0	0	0	0	0	0	0	0	0	0	2.94767e-05
Pseudomonas sp. CF161	0	0.00128522	0	0	0	0	0	0	0	0.015477	0	0	0	0	0	0	0	0	0	0
Sandaracinus amylolyticus	0	0	0.0217883	0.00102638	0	0.0200882	0.000153039	0	3.12087e-05	0	0	0.0138687	0	0	0	0	4.63639e-05	0	0	3.20916e-05
Pyrolobus fumarii	0	0	0.00594473	0.0144488	9.73973e-05	0	2.52303e-05	0	0.000162957	0	0	0.00180393	0	0	6.62293e-05	0	9.69374e-05	0	0	8.32589e-05
Laribacter hongkongensis	0	0	0	0	0.00137646	0	0	0	0	0	0	0	0	0	0	0	1.51293e-05	0	0	0
Sulfuricella denitrificans	0	0	0.181732	0	0	0.289247	0.00147248	0	0	0	0	0.1222	0	0	0	0	0	0	0	0
Bacteroides sp. 3_1_23	0	0	0	0	0	0	0.000420624	0	0	0	0	0.000513288	0	0	0	0	0	0	0	0
Salinimonas chungwhensis	0	0.00100197	0	0	0	0	0	0	0	0.0117453	0	0	0	0	0	0	0	0	0	0
Bacillus marisflavi	0	0	0	0.000811938	0.002022	0	0	0	1.23441e-05	0	0	0	2.95175e-05	0	0	0	2.33704e-05	0	0	0
Vibrio nigripulchritudo	0	0.000261478	0.00498972	0.00148604	0.0131251	0.0176482	3.29423e-05	0	4.71937e-05	0.00225817	0	0.00323856	8.47842e-05	2.75292e-05	2.7713e-05	0	4.37574e-05	0	0.000632549	2.82224e-05
Streptococcus sp. ACC21	0	0	0	0	0	0	5.25885e-05	0	0	0	0	0	0	0	0	0	0	0	0	0
Gemella morbillorum	0	0	0.00216058	0	0	0	0	0	0	0	0	0	0	0	0	0	0	0	0	0
Pseudoalteromonas sp. NW 4327	0	0.000495374	0	0	0	0	0	0	0	0.00662189	0	0	0	0	0	0	0	0	0	0
Caldicoprobacter oshimai	0	0	0.00682657	0	0	0.0151169	7.93609e-05	0	0	0	0	0.00646225	0	0	0	0	0	0	0	0
Klebsiella sp. AS10	0.000780827	0	0.00262878	0.00126512	0.0086636	0.00371911	0.00677723	5.26026e-05	1.53872e-05	0.000112321	0.00467117	0.00155109	2.8872e-05	3.08678e-05	1.55369e-05	0.000812418	3.4289e-05	4.39305e-05	0.00141852	5.53787e-05
Pseudomonas sp. Ag1	0	0.00368122	0	0	0	0	0	0	0	0.0488716	0	0	0	0	0	0	0	0	0	0
Fervidicoccus fontis	0	0	0.00127203	0	0	0	0	0	0	0	0	0.00270199	0	0	0	0	0	0	0	0
Streptococcus ictaluri	0.0037765	0	0	0.000236125	0	0	0	0.00830171	4.43901e-05	0	0	0	0.00013964	0	0	0.00196465	0.00432014	7.42758e-06	0.00343036	0
Paraprevotella xylaniphila	0	0	0	0	0	0	0.000912584	0	0	0	0	0	0	0	0	0	0	0	0	0
Staphylococcus sp. CDC25	0.00507874	0	0	0.00548583	3.97957e-05	0	0	0	6.67221e-05	0	0.000292142	0	0	0	0.000202113	0	0.000247807	7.61967e-05	0	0.0373579
Proteus mirabilis	0.0101924	0.000255171	0.427644	0.779461	4.69671	0.777808	1.36098	0.0164201	0.0116638	0.0165655	0.0325475	0.337427	0.0168228	0.0123337	0.00753693	0.276996	0.0257124	0.00740662	0.343993	0.0101751
Pseudoalteromonas distincta	0	0.000441573	0	0	0	0	0	0	0	0.00843244	0	0	0	0	0	0	0	0	0	0
Oceanimonas smirnovii	0	0	0	0.00169695	0	0	0	0	0.000103197	0	0	0	0	0	5.21004e-05	0	0.00015331	0	0	0
Citrobacter farmeri	0	0	0.000627056	0	0	0.00354301	0.00263537	0	0	0	0	0.000541547	0	0	0	0	8.6453e-06	0	0	5.98399e-06
Bacteroides pyogenes	0	0	0.000310612	0	0	0	0.000879208	0	0	0	0	0	0	0	0	0	0	0	0	2.128e-05
Thermogladius cellulolyticus	0	0	0.0260766	0	0	0.0607374	0.000264536	0	0	0	0	0.0179007	0	0	0	0	0	0	0	0
Lactobacillus salivarius	0	0	0	0	0.000214712	0	0.000101508	0	0	0	0	0	0	0	0	0	0	0	0	0
Brochothrix campestris	0	0	0	0	0	0	0	0	0	0	0	0	0	0	0	0	0.000914183	0	0	0
Pseudomonas sp. M1	0	6.26146e-05	0	0	0	0	0	0	0	0.0020925	0	0	0	0	0	0	0	0	0	0
Streptomyces curacoi	0	0	0.00204055	0	0	0	4.04153e-05	0	0	0	0	0.00252842	0	0	0	0	0	0	0	0
Moorea producens	0.000522282	0	0.111117	0	0	0.178958	0.000817039	0	0	0	0	0.0689886	0	0	0	0	0	0	0	0
Caldalkalibacillus thermarum	0	0	0.00544147	0	0	0.0038492	3.59247e-05	0	0	0	0	0.00385283	0	0	0	0	0	0	0	0
Clostridiisalibacter paucivorans	0.00100193	0	0.00487234	0	0	0.00477222	1.11348e-05	0	0	0	0	0.00437866	0	0	0	0	0.000618829	0	0	0
Hyphomonas oceanitis	0	0.000171113	0	0	0	0	0	0	0	0.000686203	0	0	0	0	0	0	0	0	0	0
Streptomyces griseoflavus	0	0.00234223	0.00629656	0	0	0	3.11775e-05	0	0	0.000524743	0	0.00390099	0	0	0	0	0	0	0	0
Colwellia sp. MT41	0	0	0	0.00305102	3.16185e-05	0	0	0	2.6506e-05	0	0	0	0	0	2.67639e-05	0	1.96888e-05	0	0	5.45117e-05
Rhodococcus opacus	0	0.001266	0	0	0	0	0	0	0	0	0	0	0	0	0	0	0	0	0	0
Streptococcus sp. SR4	0	0	0	0.000615829	0	0	0	1.0669e-05	1.24835e-05	0	0	0	0	1.25214e-05	0	0	0.00143728	0	0.000287708	6.41832e-06
Microbacterium laevaniformans	0.000868929	0.000801981	0.00572106	0.063923	0.000563669	0	6.71515e-05	3.35776e-05	0.000673735	0.00810234	0.000605892	0.00120031	0	0.00075646	0.000533953	0	0.0013031	0	0	0.000701003
Clostridium sporogenes	0	0	0	0	0	0	5.45606e-05	0	0	0	0	0	0	0	0	0	0	0	0	0
Staphylococcus aureus	1.62859	0.000170513	4.15494	0.1728	0.0428912	5.32686	0.031203	0.240605	0.0176328	0.109938	0.155569	28.5929	0.0700394	5.38765	0.0530321	1.92378	0.0444871	0.049109	2.03917	0.720511
Pseudanabaena biceps	0	0.000119392	0	0	0	0	0	0	0	0.000638388	0	0	0	0	0	0	0	0	0	0
Nisaea denitrificans	0	0	0.000761242	0	0	0.0096928	2.26158e-05	0	0	0	0	0.00282973	0	0	0	0	0	0	0	0
Nostoc sp. PCC 7524	0	0	0	0.00556039	4.48185e-05	0	0	0	3.75717e-05	0	0	0	0	0	3.79372e-05	0	0.000111633	0	0	0
Trabulsiella odontotermitis	0.00325938	0	0	0	0	0	0	5.48944e-05	0	0	0.00890568	0	0.000120519	0	4.86414e-05	0.00169563	2.38553e-05	3.66756e-05	0	8.25592e-05
Pleurocapsa sp. PCC 7319	0.00150481	0	0.0195213	0	0	0.0225313	0.00019738	0	0	0	0.000173121	0.0118799	0	0	2.99427e-05	0	0	0	0	7.62329e-05
Microbacterium ginsengisoli	0	0	0.000811711	0	0	0	0	0	0	0	8.32129e-05	0	0	0	4.31771e-05	0	0	0	0	0
Candidatus Parvarchaeum acidophilus	0	0	0.00324684	0	0	0	4.82304e-05	0	0	0	0	0.0017242	0	0	0	0	0	0	0	0
Raoultella ornithinolytica	0.00563541	0.000554993	0.00193953	0.00210019	0.00996391	0	0.000478155	0.000109155	2.55438e-05	0.00134518	0.0159389	0	0.000167753	0.000153728	5.15845e-05	0.002023	1.8974e-05	7.29276e-05	0.00176613	0.000118199
Pseudomonas lini	0	4.74886e-05	0	0	0	0	0	0	0	0.000317401	0	0	0	0	0	0	0	0	0	0
Arthrospira maxima	0	0	0.00217123	0	0	0.00460766	4.30034e-05	0	0	0	1.85487e-05	0.001153	0	0	0	0	0	0	0	0
Microvirga massiliensis	0	0	0.00515508	0.00774695	2.67612e-05	0.00820487	1.91441e-05	0	3.36511e-05	0	1.65148e-05	0.00171096	0	0	2.26523e-05	0	9.99848e-05	0	0	5.76718e-05
Salinibacter ruber	0	0	0	0.000771341	0	0	0	0	0	0	0	0	0	0	2.3682e-05	0	6.96863e-05	0	0	0
Hafnia alvei	0	4.57412e-06	0	0.00110192	0.00483113	0	0	1.43177e-05	8.37636e-06	0	0	0	7.85855e-06	0	8.45785e-06	0	1.8666e-05	4.78291e-06	0.000193051	1.72266e-05
Pyrococcus horikoshii	0	0	0.00257754	0	0	0	2.55254e-05	0	0	0	0	0.000456256	0	0	0	0	0	0	0	0
Synechococcus sp. PCC 7336	0.00196378	0	0.0319282	0	0	0.0520763	0.000209357	0	0	0	0.000376375	0.0203556	0	0	0.000222853	0	0	0	0	0.00015098
Geitlerinema sp. PCC 7105	0	0	0.031197	0	0	0.0394644	0.000207335	0	0	0	4.16468e-05	0.0256213	0	0	5.54259e-05	0	0	0	0	0
Agrobacterium rubi	0	0	0	0.0105348	0.000103273	0	0	0	0.000103889	0	0	0	0	0	4.37084e-05	0	9.0031e-05	0	0	8.90236e-05
Sinorhizobium meliloti	0	0	0.00262357	0	0	0	0.00709288	0	0	0	0	0.00208982	0	0	0	0	5.13315e-05	0	0	0
Advenella kashmirensis	0.0217496	0	0.0202685	0	0	0.0209018	0.000180307	0.000594568	0	0	0.0729284	0.00348692	0.000133302	0.000423272	0.00039932	0.00557978	3.85847e-05	0.000169214	0.00664283	0.000412218
Streptococcus mutans	0	0.00370614	0	0.00593249	0.000228936	0	0.000552746	0.000146104	0.000114066	0	8.62301e-05	0	9.62987e-05	9.0827e-05	9.93015e-05	0.00367961	0.0419268	6.29425e-05	0.00257208	0.000122087
Moraxella sp. A1	0.164971	1.44743e-05	0	0	0.00149933	0	0	0.0126215	0.00199862	0.00760603	0.00321152	0	0.00928208	0.0117738	0	0.27133	0.00545659	1.27774	0.29382	9.92236e-05
Clavibacter michiganensis	0	0.00352897	0	0	0	0	0	0	0	0.000646876	0	0	0	2.14751e-05	0	0	0	0	0	0
Yersinia intermedia	0	0	0	0	0.000891786	0	0.000449598	0	0	0	0	0.000167425	8.25148e-05	0	0	0	0	0	0	0
Synechococcus sp. KORDI-49	0	0	0.00918414	0	0	0.00806341	4.57052e-05	0	0	0	0	0.00487712	0	0	0	0	0	0	0	0
Microbacterium oxydans	0	0.0011614	0	0	0	0	0	6.79e-05	0	0.000188954	0.000579998	0	0	0.000553638	0	0	0	1.52921e-05	0.000617228	0
Pseudomonas monteilii	0.00701914	0.00563908	0.00308466	0.008512	0.000846724	0.00229254	0.003641	0	0.000718126	0.0728921	0.00406157	0.000191225	0.000432588	1.65175e-05	0.0616351	0	0.000197804	0	0	0.000380012
mixed culture bacterium AM_gF3SD01_05	0	0	0.00159695	0	0.00180638	0	0	0	0	0.00736922	8.18561e-05	0	0	0	0.00564893	0	0	0	0.0019389	4.32539e-05
Enterobacteria phage cdtI	0	0	0	0	0	0	0	0	0	0.00449411	0	0	0	0	0	0	0	0	0	0
Eisenibacter elegans	0	0	0.00608993	0	0	0.0193856	6.78474e-05	0	0	0	0	0.00485097	0	0	0	0	0	0	0	0
Streptomyces scabrisporus	0	0	0.000313262	0	0	0	0	0	0	0	6.42283e-05	0	0	0	5.83213e-05	0	0	0	0	2.54543e-05
Aquaspirillum serpens	0	0	0.00477787	0	0	0.00506968	2.36577e-05	0	0	0	3.06129e-05	0.00317154	0	0	0	0	0	0	0	0
Clostridium sp. MSTE9	0	0	0	0.0013397	0	0	0	0	0	0	0	0	0	0	0	0.00215077	0.00786722	0	0	0
Catonella morbi	0	0	0	0	0	0	0.000287792	0	0	0	0	0	0	0	0	0	0	0	0	0
Psychrobacter urativorans	0	0.000576339	0	0	0	0	0	0	0	0.0042801	0	0	0	0	0	0	0	0	0	0
Megamonas funiformis	0	0	0	0	0	0	4.90433e-05	0	0	0	0	0.000876627	0	0	0	0	0	0	0	0
Flavobacterium branchiophilum	0	0	0	0	0	0	0	0	0	0	0	0	0	0	0	0	0.000316466	0	0	0
Enterococcus sp. GMD4E	0	0	0	0.000814102	0.0101271	0	6.06229e-05	1.4104e-05	0	0	0.000251904	0	1.54825e-05	4.36137e-05	4.21987e-05	0	5.43047e-05	0	0.000380339	0
Deefgea rivuli	0	0.000126164	0.0185639	0	0	0.0337674	0.000126061	0	0	0.000843244	0	0.00929478	0	0	0	0	0	0	0	0
Pseudomonas sp. 1-7	0	0.00361034	0	0	0	0	0	0	0	0.0430827	0	0	0	0	0	0	0	0	0	0
Aerococcus urinaeequi	1.38586	0	0.00578098	0	0.00799547	0.0115741	0.0129486	11.4866	0.00968437	0.0479926	0.0235065	0.00683208	0.0696116	0.0571258	1.14255e-05	1.68416	0.0224995	0.0297293	1.92423	1.80061e-05
Bifidobacterium longum	0.00350675	0.00161217	0.00599178	0	0	0	0	0	0	0.000291224	0.000692718	0	0	0	0.000428106	0	0	0	0	0.000527906
Legionella cherrii	0	0	0.00839541	0	0	0.0133622	0.000145495	0	0	0	0	0.00594437	0	0	0	0	0	0	0	0
Labrenzia aggregata	0	0.000904617	0	0.0491222	0.000372544	0	0	0	0.000475248	0.00951535	0	0	0	0	0.000301634	0	0.000665688	0	0	0.000712095
Aerococcus urinaehominis	0.0174282	0	0	0	0.00011321	0	0.000190017	0.143238	4.91102e-05	0.000716972	0.000289248	0	0.00108702	0.00121726	0	0.0185689	0.000276942	0.000371719	0.0242133	0
Xenorhabdus bovienii	0.00810696	0	0.00310265	0.000978409	0.0116982	0.00143459	0.00268058	0.000255627	1.78427e-05	0	0.0332459	0.00128091	8.9497e-05	0.000132061	0.000209625	0.00727308	7.37011e-05	6.36465e-05	0.00644964	0.000404478
Arenimonas oryziterrae	0	0	0	0.00405322	5.88065e-05	0	0	0	4.92978e-05	0	0	0	0	0	0	0	0.000146474	0	0	2.53462e-05
Kiloniella laminariae	0	0	0.0365487	0	0	0.0619411	0.000389703	0	0	0	0	0.0263821	0	0	0	0	0	0	0	0
Acidovorax sp. JS42	0.00585408	0.000123582	0.00159262	0	6.25516e-06	0	0	0.000125484	0	0.00297355	0.0282557	0	3.93566e-05	8.41544e-05	0.000190611	0.000276861	0	1.19767e-05	0.0043507	0.000150978
Piscirickettsia salmonis	0.00250163	0	0	0	0	0	0	0	0	0	0.00625965	0	0	0.000253743	4.97774e-05	0.00130142	0	0	0.00234709	0.000101385
Enterococcus saccharolyticus	0.000788666	0	0	0.000505045	0.004473	0	0.000169508	2.65654e-05	0	0	0.00380858	0	0	0	1.91545e-05	0.00126486	0	0	0.000707853	3.18171e-05
Halothermothrix orenii	0	0.00136508	0	0	0	0	0	0	0	0.000350915	0	0	0	0	0	0	0	0	0	0
Streptococcus suis	0.0206532	2.48827e-05	0.00247188	0.0607206	0.0158823	0	0.00335154	0.194263	0.0011084	0.00322899	0.00780932	0.100045	0.00264641	0.00246454	0.000560691	0.0559866	0.463376	0.00145785	0.0702462	0.000936338
[Polyangium] brachysporum	0	0.000104358	0	0	0	0	0	0	0	0.00174375	0	0	0	0	0	0	0	0	0	0
Agrobacterium vitis	0.00233783	0	0.00233206	0	0	0	3.46417e-05	0	0	0	0.00014942	0.00154801	0	3.08065e-05	7.75303e-05	0.000810806	0	3.50747e-05	0	0.000173702
Vibrio splendidus	0.00732753	0	0	0.00266968	0.00108064	0	0	0.00021424	2.47277e-05	0	0.0183082	0	0.000235179	0.000135567	0.000116643	0.0030496	0.000112595	3.29807e-05	0.00444616	0.000277272
Leptospira weilii	0	0.000130716	0	0	0	0	0	0	0	0.00291224	0	0	0	0	0	0	0	0	0	0
Azospirillum sp. B4	0	0	0	0	0	0	0	0	0	0	0	0	0	0	0	0	6.68503e-05	0	0	0
Prevotella sp. C561	0	0	0	0	0.000271547	0	0	0	0	0	0	0	0	0	0	0	0	0	0	0
Lactobacillus fermentum	0.00109099	0	0	0	0.00018668	0	0	0.021645	4.29987e-05	0	6.27564e-05	0	8.06811e-05	0.000110903	0	0.00567564	6.38792e-05	7.36568e-05	0.00792795	0.000625327
Helicobacter pylori	0.0010615	0	0	0	0	0	0	0	2.09183e-05	0	0	0	0	0.00166576	0	0	0	0	0	0.000484795
Bacteroides reticulotermitis	0	0	0	0	0	0	0.000982813	0	0	0	0	0.000325083	0	0	0	0	0	0	0	1.06116e-05
Helcococcus kunzii	0	0	0	0.00284936	0	0	0	0	4.33196e-05	0	0	0	0	0	2.91607e-05	0	0	0	0	2.96967e-05
Providencia burhodogranariea	0	5.18587e-06	0.00131392	0.00180792	0.0217729	0.00461922	0.00346821	3.37878e-05	6.09137e-05	7.8035e-05	0	0.000987309	7.28689e-05	6.58677e-05	4.09453e-05	0.00274541	0.00014111	5.58766e-05	0.00198313	3.12583e-05
Legionella drancourtii	0	0	0.00524713	0	0	0.00477222	2.22696e-05	0	0	0	0	0.00517478	0	0	0	0	0	0	0	0
Anabaena sp. PCC 7108	0	0	0.00413027	0	0	0.0187822	8.76476e-05	0	0	0	3.0244e-05	0.00219333	0	0	0	0	0	0	0	0
Cellulomonas flavigena	0	7.41489e-05	0	0	0	0	0	0	0	0	0	0	0	0	0	0	0	0	0	0
Alcaligenes sp. HPC1271	0.317978	0	0.0805347	0	0	0	9.07505e-05	0.00616194	0	0	1.1346	0.000750191	0.00447845	0.00385664	0.00597406	0.136216	0.000135912	0.00277967	0.121231	0.00886132
Ornithinibacillus californiensis	0	0	0	0	0	0	0	0	0	0	0	0	0	0	0	0	0.000594737	0	0.000361823	8.07171e-06
delta proteobacterium MLMS-1	0.00063144	0	0.00283446	0	0	0.0150379	2.80698e-05	0	0	0	0	0.00150521	0	0	0	0	0	0	0	0
Acidovorax caeni	0	0	0.00193315	0	0	0	5.74322e-05	0	0	0	0	0.00205315	0	0	0	0	0	0	0	0
Pandoraea apista	0.00484973	0.00098801	0.00173869	0	0	0	0	0.000117422	0	0	0.0113663	0	4.29663e-05	0.000137809	4.62429e-05	0	0	0	0	4.7093e-05
Ruminococcus callidus	0	0	0	0	0.000124765	0	0	0	0	0	0	0	0	0	0	0	0	0	0	0
Rivularia sp. PCC 7116	0	0	0.050523	0	0	0.0210385	0.000364363	0	0	0	0	0.0285845	0	0	0	0	0	0	0	0
Burkholderia sp. RPE67	0	0	0.000859179	0	0	0	0	0	0	0	6.60593e-05	0	0	0	0	0	0	0	0	6.98133e-05
Lactobacillus acetotolerans	0	0	0	0	0.00248955	0	0	0	0	0	0	0	0	0	0	0	3.46333e-05	2.6623e-05	0	0
Achromobacter xylosoxidans	0.176937	0.0267456	0.0350182	0.000842856	0	0	1.28001e-05	0.0102067	2.56283e-05	0.016437	0.513517	0	0.00172773	0.00134461	0.00300541	0.0501056	0.000625308	0.00133081	0.0764934	0.00407464
Acinetobacter guillouiae	0.00125081	0.000144495	0	0	0	0	0	0.00918485	2.46489e-05	0.00338018	2.39833e-05	0	0.000138751	4.94474e-05	0	0.00260284	0	2.81491e-05	0.00113617	0
Enterobacter hormaechei	0.0761455	4.69334e-05	0.0561143	0.0331036	0.0308535	0.386416	0.0191736	0.00021431	0.000217419	0.00134798	0.00590869	0.0347511	0.00105904	0.000367976	0.0418366	0.0226301	0.000527955	1.55067e-05	0.0580402	0.000225951
Azotobacter chroococcum	0	4.95292e-05	0	0	0	0	0	0	0	0.00220693	0	0	0	0	0	0	0	0	0	0
Bacillus aryabhattai	0	0.000120757	0	0	0	0	0	0	0	0.000968526	0	0	0	0	0	0	0	0	0	0
Klebsiella sp. 10982	0	0	0.00414442	0	0	0.00923482	0.0130515	0	0	0	0	0.00429164	0	0	0	0	0	0	0	1.12253e-05
Psychrobacter glacincola	0	0	0.00679397	0	0	0.0108134	2.52303e-05	0	0	0	0	0.00270589	0	0	0	0	0	0	0	0
Bacteroides sp. 1_1_14	0	0	0.017602	0	0	0.0335084	0.071547	0	0	0	0	0.0140588	0	0	1.30251e-05	0	0.00014523	0	0	0.000136749
Pelodictyon phaeoclathratiforme	0	0	0.00717848	0	0	0.012187	2.84355e-05	0	0	0	0	0.005591	0	0	0	0	0	0	0	0
Sphingomonas phyllosphaerae	0	0	0	0	0	0	0	0.000113073	0	0.000482884	0	0.000666836	0	6.63525e-05	0	0	2.45689e-05	0.000113318	0.00304921	0
Bacteroides faecichinchillae	0	0	0	0	0	0	0.000449296	0	0	0	0	0.000421729	0	0	0	0	0	0	0	0
Veillonella parvula	0	6.33526e-05	0	0.251689	0.00410987	0	1.21584e-05	0.00700911	0.00392765	0.00639681	5.50741e-05	0	0.00552863	0.00675897	0.00196467	0.110539	1.84998	0.00309382	0.111691	0.0035164
Staphylococcus simulans	0.00114841	0	0	0	0	0	0	0	0	0	0	0	0	0.000363193	0	0	0	0.000213993	0	0.000554783
Idiomarina loihiensis	0	0.0274034	0	0	0	0	0	0	0	0.347108	0	0	0	0	0	0	0	0	0	0
Pseudomonas sp. K-9	0	0	0	0	0	0	0	0	0	0.000656946	0	0	0	0	0	0	0	0	0	0
Staphylococcus saprophyticus	0.00101226	0	0	0.000731444	0	0	0	0.000154161	0	0	0	0	0.000151785	0.0110528	2.01419e-05	0.00114788	0	0.000315381	0.00458212	0.00142218
Archangium gephyra	0	6.70871e-05	0	0	0	0	0	0	0	0.00119571	0	0	0	0	0	0	0	0	0	0
Methylocella silvestris	0	0.000176104	0	0	0	0	0	0	0	0.00353109	0	0	0	0	0	0	0	0	0	0
Knoellia aerolata	0	0.00227031	0	0	0	0	0	0	0	0.000381739	0	0	0	0	0	0	0	0	0	0
Achromobacter sp. LC458	0.0100339	1.54251e-05	0.00214481	0	0	0	0	0.000168991	0	0.000206195	0.0261515	0	0.000132505	8.4999e-05	0.00014261	0.00298282	2.09822e-05	4.83877e-05	0.00195305	0.000232371
Pseudomonas cremoricolorata	0	0.00022527	0	0	0	0	0	0	0	0.00272449	0	0	0	0	0	0	0	0	0	0
Rhodococcus sp. RD6.2	0	0.0023696	0	0	0	0	0	0	0	0	0	0	0	0.00018054	0	0	0	0	0	0
Pedobacter arcticus	0	0	0	0	0	0	0.000107332	0	0	0	0	0	0	0	0	0	0	0	0	0
Streptococcus sp. GMD1S	0	0	0	0.0232517	0.000633818	0	3.60731e-05	0.000506752	0.000460008	0.000678947	0	0	0.000385128	0.000432626	0.000213891	0.00926974	0.144284	0.000325828	0.00907666	0.000240811
Dolosigranulum pigrum	0.00620973	0	0	0	5.38804e-05	0	0.000122227	0.0801027	0.000100001	0.000313874	7.72288e-05	0	0.000579201	0.000371148	0	0.0184769	0.000105489	0.000173217	0.0153195	0
Chloroflexus sp. Y-396-1	0.00042506	0	0.0809424	0	0	0.119283	0.000760264	0	0	0	3.10666e-05	0.0643907	0	0	2.53736e-05	0	0	0	0	2.42186e-05
Oribacterium sp. oral taxon 108	0	0	0	0	0.00241515	0	0	0	0	0	0	0	0	0	0	0	3.80737e-05	0	0	0
Streptococcus entericus	0	0	0	0	7.15706e-05	0	0	0	5.99981e-05	0	0	0	0	0	0	0.0015839	0.00771006	0	0	3.08477e-05
filamentous cyanobacterium ESFC-1	0	0	0.00880813	0.00353531	0.000102585	0.0179445	9.42054e-05	0	0	0	0	0.00692262	0	0	0	0	0	0	0	0
Corynebacterium aurimucosum	0.00210632	0	0	0	4.68661e-05	0	0	0.000164126	1.96441e-05	0	8.83012e-05	0	0.000164851	0.0154219	0	0.00311152	1.37869e-05	0.0116314	0.00271643	2.01998e-05
[Eubacterium] saphenum	0	0	0	0	0	0	0	0	0	0	0	0	0	0	0	0	0.000776007	0	0	0
Corynebacterium diphtheriae	0	0.00583135	0	0	0	0	0	0	0	0.00015066	0.000372545	0	0	0.000726916	0	0	0	0	0	0
Serratia entomophila	0	0	0	0	0	0.00502879	0.00232323	0	0	0	0	0.000838923	0	0	0	0	0	0	0	0
Nostoc piscinale	0	0	0.0178396	0	0	0.0419491	0.000158415	0	0	0	1.23052e-05	0.0164778	0	0	1.27697e-05	0	0	0	0	0
Amycolatopsis methanolica	0	0.00215065	0	0	0	0	0	0	0	0.000499977	0	0	0	0	0	0	0	0	0	0
Photorhabdus temperata	0.010558	1.32908e-05	0.00136492	0.00272728	0.0185357	0.00396337	0.00397231	0.00017474	3.85743e-05	0	0.0239689	0.00112553	7.80785e-05	6.52176e-05	0.000159345	0.00439405	0.000143174	7.99294e-05	0.00464899	0.000227073
Staphylococcus sciuri	0	0	0	0	0	0	0	0	0	0	0	0	0	0.000449113	0	0	0	0	0	0
Bacteroides sp. 2_2_4	0	0	0.00150228	0	0	0	0.0017855	0	0	0	0	0.000304765	0	0	0	0	0	0	0	0
Yersinia similis	0	0	0	0.000493299	0.00531987	0	0	3.93737e-05	2.3035e-05	0	0	0	0	0	2.32591e-05	0	6.84419e-05	0	0.00106178	0
[Bacteroides] pectinophilus	0	0	0	0	0	0	0	0.000171812	5.02582e-05	0	0	0	0	0	0	0	0.00231458	0	0	0
Eubacterium ventriosum	0	0	0	0	0.000835972	0	0	0	0	0	0	0	0	0	0	0	0	0	0	0
Acinetobacter sp. ATCC 27244	0.0953495	0.0446703	0	0.00776755	0.00138201	0	0	0.0464494	0.0232021	0.0144346	0.00186621	0	0.0310708	0.00648807	3.36856e-05	0.147209	0.0025347	0.698917	0.181871	0.000128588
Clostridium celatum	0	0	0	0	0	0	0	0	0	0	0	0	0	0	0	0.00170982	0	0	0	0
Vibrio ichthyoenteri	0	3.98725e-05	0	0	0	0	0	0	0	0.000532994	0	0	0	0	0	0	0	0	0	0
Marinobacter santoriniensis	0	0.00021177	0	0	0	0	0	0	0	0.00514785	0	0	0	0	0	0	0	0	0	0
Knoellia subterranea	0	0.00220801	0	0	0	0	0	0	0	0	0	0	0	0	0	0	0	0	0	0
Magnetospirillum magnetotacticum	0	0	0.00725529	0	0.000427436	0.0230952	0	0	0	0	0	0.00602005	0	0	0	0	0	0	0	0
Microbispora rosea	0	0.000309255	0	0	0	0	0	0	0	0	0	0	0	0	0	0	0	0	0	0
Prevotella buccalis	0	0	0	0	0	0	0.000748075	0	0	0	0	0	0	0	0	0	0	0	0	0
Pseudomonas savastanoi	0.00285987	0.00126371	0.0328465	0	0	0.0373454	0.0717102	9.63317e-05	0	0.0190025	0.0118262	0.0207768	7.0498e-05	3.76856e-05	7.58743e-05	0.00198372	2.06062e-05	4.53422e-05	0.00173183	0.000144052
Jeotgalicoccus marinus	0	0	0	0	0	0	0	0.000183744	3.58322e-05	0.000523124	0	0	0.000134468	0.0297591	0	0.00378376	5.32326e-05	8.18409e-05	0.00330331	0
Thalassospira xiamenensis	0.00064598	0	0.00918248	0	1.51852e-05	0.00615366	7.17903e-05	8.70366e-05	2.54597e-05	0.00055754	0.00038397	0.00359302	0.000119429	0.000102148	0.000115683	0.00268846	0.00011347	5.81501e-05	0.00352064	0.00024871
Pseudomonas sp. GM50	0	0.000299452	0	0	0	0	0	0	0	0.00399286	0	0	0	0	0	0	0	0	0	0
Granulicatella adiacens	0	8.0199e-06	0	0.0127804	0.000206701	0	0.000429466	0.00128365	0.000289382	0	3.58267e-06	0	0.000306861	0.000551294	0.000126366	0.00466433	0.109873	0.000212976	0.00625526	0.000177829
Thermoanaerobacter wiegelii	0	0	0	0	0.000221446	0	0	0	0	0	0	0	0	0	0	0	0	0	0	0
Kocuria palustris	0	0.00406734	0	0	0	0	0	0	0	0.000907267	0	0	0	0	0	0	0	0	0	0
Peptoanaerobacter stomatis	0	0	0	0	0	0	0.000200222	0	0	0	0	0	0	0	0	0	0	0	0	0
Lactococcus garvieae	0.00367061	0	0	0.00054043	0.00264402	0	7.13877e-05	0.0508978	1.80836e-05	0.000132003	0.000160855	0	0.000305382	0.000145107	0	0.00668347	9.40277e-05	0.000168144	0.00928735	0
Marinobacter lipolyticus	0	0	0.011266	0	0	0.0281708	0.0410155	0	0	0	0	0.0125157	0	0	0	0	5.61438e-06	0	0	1.15344e-05
Plantago lanceolata	0	0	0.00748102	0	0	0.00560093	2.61368e-05	0	0	0	0	0.0100494	0	0	0	0	0	0	0	0
Pseudomonas sp. QD03	0	0.00038838	0	0	0	0	0	0	0	0.00397009	0	0	0	0	0	0	0	0	0	0
Corynebacterium sputi	0	0.00232729	0	0	0	0	0	0	0	0.000520234	0	0	0	0	0	0	0	0	0	0
Aliivibrio salmonicida	0.00117592	0.00351786	0	0.00228631	0.00939847	0	0	0.00122789	6.95188e-05	0.00101492	0.00144302	0	0.00356543	0.000139459	0.00496045	0.0171289	6.88518e-05	2.64635e-05	0	0.000142971
Methylobacterium mesophilicum	0.00313369	0	0.000781488	0	0	0	0	3.5185e-05	0	0	0.0135193	0	7.72479e-05	0	2.07847e-05	0.00217365	0	4.7015e-05	0.000948824	0.000232835
Streptomyces rubellomurinus	0	0.000790922	0	0	0	0	0	0	0	0	0	0	0	0	0	0	0	0	0	0
Burkholderia pseudomallei	0.00615171	0	0.00258959	0	0	0	2.04923e-05	0.000183788	3.83156e-05	0	0.0424746	0	0.000190584	6.99094e-05	0.000178158	0.00448208	0	1.90492e-05	0.00621958	0.000323171
Massilia timonae	0	0.00137268	0	0	0	0	0	0	0	0.0162872	0	0	0	0	0	0	0	0	0	0
Pseudomonas syringae	0.0122549	0.0156375	0.0204845	0	0	0.0592502	0.058257	0.000182485	0	0.217538	0.033564	0.0181012	3.36171e-05	0.000214169	0.000125889	0.00329136	1.7966e-05	8.18409e-05	0.0020476	0.000343247
Erysipelotrichaceae bacterium 3_1_53	0.0010228	0	0.000765207	0.00397723	0.00325815	0	0	0.000241164	2.01556e-05	0	0.00335354	0	0.000151277	0.0145965	0.000162814	0	0.000209603	0.000161124	0.00185811	0.0193372
Thermicanus aegyptius	0	0.00575413	0	0	0	0	0	0.00159392	0	0.000680691	4.53661e-05	0	0	0	0	0	0	0	0	0
Escherichia vulneris	0	0	0.00907342	0	0	0.0155522	7.25747e-05	0	0	0	0	0.00963665	0	0	0	0	0	0	0	0
Actinomyces gerencseriae	0	0.00270147	0	0	0	0	0	0	0	0.000232979	0	0	0	0	0	0	0	0	0	0
Methanocaldococcus fervens	0	0	0	0.00161786	5.86819e-05	0	0	0	4.91934e-05	0	0	0	0	0	1.65573e-05	0	2.43607e-05	0	0	1.68617e-05
Streptococcus sp. AS14	0	3.03363e-05	0	0.0697988	0.00141429	0	8.1586e-05	0.00205802	0.00130233	0.00236534	2.91967e-05	0	0.00161627	0.00169652	0.000769227	0.045664	0.532639	0.000743869	0.0438039	0.000949018
Corynebacterium falsenii	0	0.00195637	0	0	0	0	0	0	0	0	0	0	0	0	0	0	0	0	0	0
Bacillus alcalophilus	0.0041157	0	0	0	0	0	1.96026e-05	0.0372131	3.47594e-05	0.000169154	0.000146557	0	0.000347847	0.000185946	0	0.00428222	8.60647e-05	9.26224e-05	0.00427255	0
Microbacterium testaceum	0.0140952	0.00833922	0.00848589	0	0	0	0	9.44968e-05	0	0.000229664	0.00326779	0	0	0	0.000929578	0	0	0	0	0.00128633
Enterococcus casseliflavus	0.000639667	0	0	0.00052375	0.00293415	0	0.000662423	0	0	0	0.00176977	0.000561294	8.21579e-05	0	2.25869e-05	0.000840836	0	0	0.00135136	2.99574e-05
Stanieria cyanosphaera	0.0047897	0	0.0068579	0	0	0.0286699	0	0	0	0	0	0.0044839	0	0	0.000190611	0	0	0	0	4.85287e-05
Bacteroides eggerthii	0	0	0	0	0	0	0.0011425	0	0	0	0	0.000273754	0	0	0	0	0	0	0	0
Richelia intracellularis	0	0	0.021003	0	0	0.0303333	0.000324801	0	0	0	0	0.00813957	0	0	0	0	0	0	0	0
Nonomuraea candida	0	0.00231261	0	0	0	0	0	0	0	0.000152284	0	0	0	0	0	0	0	0	0	0
Streptococcus sp. M143	0	0	0	0.0048599	3.21828e-05	0	0	3.71617e-05	2.44194e-05	0.000105406	0	0	0	3.52875e-05	6.93379e-05	0.00425766	0.0205379	7.28034e-05	0.00163664	0
Stenotrophomonas maltophilia	0	4.91452e-05	0.0105292	0.00169695	0	0.0116919	3.63737e-05	0	0	0.00131389	0	0.00357591	0	0	0.00244872	0	0	0	0	1.65806e-05
Methylocystis sp. SB2	0	0.000141472	0	0	0	0	0	0	0	0.000236391	0	0	0	0	0	0	0	0	0	0
Thermus filiformis	0	0	0	0.00260802	3.78386e-05	0	0	0	0.000111021	0	0	0	0	0	4.80434e-05	0	4.7124e-05	0	0	3.26177e-05
Castellaniella defragrans	0.0412987	0	0.0066433	0	0	0	0	0.00049588	0	0	0.134507	0	0.000589346	0.000524856	0.000749461	0.0145056	4.55832e-05	0.000351046	0.0166257	0.00105237
Pusillimonas sp. T7-7	0.0929633	0.000710648	0.0224569	0	0	0	9.03696e-06	0.00176681	0	0.0076688	0.298479	0	0.00114825	0.00128014	0.00162511	0.0310865	2.05446e-05	0.000537244	0.0320774	0.00269372
Deinococcus frigens	0	0	0	0	0	0	0	0	2.40365e-05	0	0	0	0	0	0	0	0	0	0	0
Paraburkholderia oxyphila	0.00545494	0	0.00326488	0	0	0	0	7.34975e-05	0	0	0.0140993	0	4.03405e-05	4.31291e-05	8.68339e-05	0.00227026	0	0	0.00198199	0.000132645
Streptococcus vestibularis	0	0	0	0	0	0	9.87522e-05	0	0	0	0	0	0	0	0	0	0.000454398	0	0	0
Acinetobacter bouvetii	0.00823151	0.0740503	0	0	6.59454e-05	0	0	0.0574188	8.47591e-05	0.00961507	5.90829e-05	0	0.000404901	0.000145117	0	0.0108335	5.85153e-05	0.000149836	0.00513998	0
Candidatus Caldiarchaeum subterraneum	0	0	0	0.00983211	1.98125e-05	0	0	0	6.64357e-05	0	0	0	0	0	0	0	0.000123372	0	0	0.000153709
Bacteroides sp. 1_1_30	0	0	0.000466412	0	0	0	0.000541969	0	0	0	0	0.000247682	0	0	0	0	0	0	0	0
Pannonibacter phragmitetus	0.00168565	0	0.00378334	0	0	0.0080288	3.74665e-05	0.000170338	1.66089e-05	0	9.69626e-05	0.00502274	0.000218151	6.66373e-05	1.67705e-05	0.00175385	7.40231e-05	5.69023e-05	0.0030623	0
Lyngbya confervoides	0	0	0.212931	0	0	0.268633	0.00173214	0.000142253	4.16116e-05	0	1.29841e-05	0.137756	0.000312314	0	0	0.00219702	0	4.75205e-05	0.00383611	0
Staphylococcus haemolyticus	0.275828	3.99527e-05	0.0174839	0.075196	0.00128288	0.0128131	0	0.0324957	0.00129158	0.00281939	0.00425734	0.13192	0.00394556	0.835181	0.00144907	0.0957745	0.00324668	0.0565548	0.109522	0.344927
Caldanaerobius polysaccharolyticus	0	0	0.0270103	0	0	0.0664389	0.000303959	0	0	0	1.04885e-05	0.0233625	0	0	0	0	0	0	0	0
Lactobacillus coleohominis	0	0	0	0	0.000159183	0	3.7628e-05	0	0	0	0	0.000336292	0	0	0	0	0.000407739	0	0	0
Oceanibulbus indolifex	0	0	0	0	0	0	0	0	0	0	0.00493953	0	0	0	0	0.00219702	0	0.000142562	0	4.27888e-05
alpha proteobacterium BAL199	0	0	0.00489732	0	0	0.00692856	4.84983e-05	0.000171494	5.73316e-05	0	6.97293e-05	0.00288962	0.000107575	0.000143764	2.89446e-05	0	0.000127758	6.54728e-05	0.00330331	0
Aeromonas media	0	0.000576816	0	0	0	0	0	0	0	0.00714979	0	0	0	0	0	0	0	0	0	0
Corynebacterium timonense	0	0.000359701	0	0	0	0	0	0	0	0	0	0	0	0	0	0	0	0	0	0
Acinetobacter ursingii	0.00972605	0.115012	0	0	0.000162675	0	0	0.0606792	0.000288174	0.0142347	0.000256618	0	0.000934489	0.00070371	1.46059e-05	0.0235117	0.000268818	0.0527828	0.0170013	0
Pseudomonas sp. StFLB209	0	0	0	0	6.50184e-05	0	0.000122954	0	0	0	0	0	0	0	0	0	0	0	0	0
Mannheimia haemolytica	0	0	0	0	0.000273154	0	0	0	2.28987e-05	0	0	0	0	0	0	0	0	0	0	0
Scytonema hofmannii	0.00189737	0	0.054499	0	0	0.0696213	0.000653978	0	0	0	0.000291044	0.0408009	0	0	0.000132139	0	0	0	0	0.000163403
Aciduliprofundum boonei	0	0	0	0.00429004	1.72895e-05	0	0	0	4.34818e-05	0	0	0	0	0	2.92699e-05	0	0.000107661	0	0	1.4904e-05
Halomonas stevensii	0	0.000558567	0.00378659	0	0	0.0144643	0	0	0	0.0077155	0	0.00201082	0	0	0	0	0	0	0	0
Delftia sp. Cs1-4	0	0	0	0	0	0	0	0	0	0.00259162	0	0	0	0	0	0	0	0	0	0
Lactobacillus animalis	0	0	0	0	0	0	0.000140802	0	0	0	0	0	0	0	0	0	0	0	0	0
Weissella hellenica	0.00386571	0	0	0	1.81744e-05	0	5.15533e-05	0.0382303	1.52357e-05	0	5.92974e-05	0	0.000114351	0.000183384	0	0.00643538	2.26343e-05	5.21978e-05	0.00772507	0
Providencia rustigianii	0	0	0.00233719	0.00216178	0.0141658	0	0.00775517	3.16497e-05	3.28662e-05	0	0	0.00148115	2.69259e-05	4.08592e-05	5.46867e-05	0.00272431	0.000123651	1.67271e-05	0.00110189	3.31865e-05
Streptococcus criceti	0.00515277	0	0	0	1.34586e-05	0	3.81765e-05	0.0447414	4.51298e-05	0	0.000131734	0	0.00019053	0.000181067	0	0.00833972	0.000150852	0.00014173	0.00832088	0
Cellvibrio mixtus	0	0	0.0183643	0	0	0.0350747	0.000146424	0	0	0	0	0.011294	0	0	0	0	0	0	0	0
Streptococcus macacae	0	0	0	0	0	0	0	0	0	0	0	0	0	0	0	0.00126125	0.00163247	0	0	0
Xanthomonas translucens	0.00121221	0.00046485	0.00168873	0.00303027	0	0	0.00311058	0	0	0.0043399	0.000116216	0	0	0	0	0	0	0	0	0
Brachybacterium phenoliresistens	0	0.374183	0	0	2.08883e-05	0	0	5.95903e-05	0	0.0442638	0.000168836	0	0	0.000219586	1.48012e-05	0	4.30052e-05	1.19767e-05	0	6.67677e-06
Veillonella sp. AS16	0	0	0	0.0159141	0.000374031	0	0	0.000186001	0.000315139	0.000624656	0	0	0.000326193	0.000310878	0.000124596	0.00439297	0.116271	0.000330343	0.00833755	0.000296256
Chondromyces crocatus	0	0	0.049944	0	0	0.0610209	0.000635139	0	0	0	8.62673e-05	0.0343244	0	0	3.09537e-05	0	0	0	0	4.77523e-05
Burkholderia multivorans	0.00178525	0.000248617	0	0	0	0	0	0.000180403	0	0.00166169	0.00581923	0	0	0	3.5523e-05	0.00185748	0	0	0	7.23519e-05
Vibrio tasmaniensis	0	2.60894e-05	0	0	0	0	0	0	0	0.0020925	0	0	0	0	0	0	0	0	0	0
Arthrobacter sp. 35/47	0	0.00182767	0	0	0	0	0	0	0	0	0	0	0	0	0	0	0	0	0	0
Brucella melitensis	0	0	0.000811711	0	0	0	0	7.30915e-05	0	0	0.0148951	0	0.000160471	0	8.63542e-05	0.00225771	0	2.44166e-05	0.000985519	0.000175883
Spirosoma linguale	0	6.92867e-05	0	0	0	0	0	0	0	0.000926186	0	0	0	0	0	0	0	0	0	0
Azospirillum brasilense	0	7.04415e-05	0	0.00415241	6.02454e-05	0	0	0	4.41911e-05	0.00188325	0.00016661	0	0	0	6.37443e-05	0	9.37867e-05	0	0	0.000115872
Streptomyces sp. AcH 505	0	0.00016906	0.0022603	0	0	0	0	0	0	0.000903958	0	0.00120031	0	0	0	0	0	0	0	0
Xenorhabdus doucetiae	0	0	0.000430849	0.00111969	0.00300534	0	0.00084481	0	0	0	0	0.000686391	4.25883e-05	0	0	0	1.68596e-05	1.29601e-05	0.00104621	0
Beijerinckia mobilis	0	0	0.00592418	0	0	0	0	0	0	0	0	0.00125838	0	0	0	0	0	0	0	0
Pseudomonas sp. R62	0	0.000491705	0	0	0	0	0	0	0	0.00855573	0	0	0	0	0	0	0	0	0	0
Lysinibacillus fusiformis	0	0	0	0	0	0	0	0	0	0	0	0	0	0	0	0	0.000714838	0	0	1.05274e-05
Staphylococcus pettenkoferi	0.00123508	0	0	0	2.46861e-05	0	0	4.72484e-05	8.50523e-06	0	0	0	3.19178e-05	0.00043846	0	0	0	0.00472806	0	0.000290161
Candidatus Haloredivivus sp. G17	0	0	0	0.00203092	9.82193e-05	0	0	0	2.05845e-05	0	0	0	0	0	0	0	3.05804e-05	0	0	8.46671e-05
Candida albicans	0	0	0.0366252	0.00763628	4.61631e-05	0.0799213	0.000364952	0	6.4498e-05	0	3.17754e-05	0.0265887	0	0	3.9032e-05	0	0.000114982	0	0	9.28516e-05
Porphyromonas macacae	0	0	0	0	0	0	0.000268363	0	0	0	0	0	0	0	0	0	0	0	0	7.19594e-06
Bacteroides sp. D2	0	0	0.000978275	0	0.000295106	0.00654095	0.00421732	0	0	0	0	0.000727097	0	0	1.78426e-05	0	0	0	0	0
Streptomyces sp. Mg1	0.00154628	0	0	0	0	0	0	0	0	0	0.000177892	0	0	0	6.15359e-05	0	0	0	0	0.000125334
Labrenzia sp. DG1229	0	0	0	0.00724676	4.92844e-05	0	0	0	5.50873e-05	0	0	0	0	0	6.9529e-05	0	0.000102298	0	0	2.83228e-05
Microcystis aeruginosa	0.00659231	0	0.0157116	0.00771672	2.94032e-05	0.0233297	5.97147e-05	0	6.7903e-05	0	0.000733852	0.00768473	0	0	0.000389467	0	0.000119187	0	0	0.000516165
Dysgonomonas gadei	0	0	0	0.00773294	0.000140242	0	0	0	7.83773e-05	0	0	0	0	0	3.95699e-05	0	0.000130993	0	0	6.04459e-05
Corynebacterium efficiens	0	0	0	0	0	0	0	0	0	0	0	0	0	0.000297158	0	0	0	0	0	0
Acinetobacter sp. CIP 102129	0.0369245	0.575991	0	0	0.000233772	0	5.8198e-06	0.281418	0.000206472	0.0741518	0.000477942	0	0.0017865	0.00163439	0	0.0470755	0.000627408	0.000758463	0.0513278	0
Nitrosococcus oceani	0.00170024	0.0310365	0	0	0	0	0	0.0102801	0	0.00456263	0	0	6.28684e-05	0.000100821	0	0.00176903	2.4888e-05	0	0	0
Bacillus ginsengihumi	0.00532189	0	0	0	3.75309e-05	0	8.2802e-05	0.0542985	6.29249e-05	0	0.000132656	0	0.000137748	0.000252463	0	0.00553721	0.000109062	8.38371e-05	0.00870141	0
Vibrio sp. EJY3	0	0.000446702	0	0	0	0	0	0	0	0.00551194	0	0	0	0	0	0	0	0	0	0
Gemella sanguinis	0	1.23582e-05	0	0.00632635	0.00013498	0	0	0.000116049	7.92081e-05	0.000165197	0	0	4.24637e-05	0.000363193	5.71276e-05	0.00179231	0.0495063	0.000103378	0.00469418	0.000151262
Arsenicicoccus bolidensis	0	0.00489272	0	0	2.07009e-05	0	0	0	0	0.000425076	0	0	0	0	0	0	0	0	0	0
Pseudomonas kilonensis	0	0.000248617	0	0	0	0	0	0	0	0.00357902	0	0	0	0	0	0	0	0	0	0
Paracoccus sp. S4493	0	0.000260894	0	0	0	0	0	0	0	0	0	0	0	0	0	0	0	0	0	0
Ewingella americana	0.000861306	0.00024785	0	0.00279104	0	0	0	0	1.69732e-05	0.00191812	0.000165148	0	0	0	0.0149274	0	5.04309e-05	0	0	0.000122173
Enterococcus avium	0.000550078	8.27101e-06	0.0179156	0.0136265	0.0965841	0.0235275	0.0464395	0.000429662	0.000156965	0.000458137	0	0.0112964	0.00032456	0.000220073	0.000190383	0.00797184	0.000638086	0.000108208	0.00880728	0.000277714
Actinobaculum suis	0	0.00451129	0	0	0	0	0	0	0	0.000852475	0	0	0	0	0	0	0	0	0	0
Spirochaeta alkalica	0	0	0.0153916	0	0	0.0445407	0.000191222	0	0	0	0	0.0127804	0	0	0	0	0	0	0	0
Facklamia sourekii	0.00121974	0	0	0	1.43364e-05	0	1.35554e-05	0.0200498	0	0	4.67749e-05	0	0.000180405	4.82189e-05	0	0.00253818	3.57088e-05	0	0.00110794	0
Moraxella catarrhalis	0	0.0239265	0	0	0	0	0	0.00993601	3.23839e-05	0.00212752	0	0	0.000121528	3.24822e-05	0	0	4.81098e-05	1.84913e-05	0.00447813	0
[Enterobacter] aerogenes	0.00791092	0	0.0248322	0.011951	0.0520993	0.0188081	0.0552305	0.000184129	8.62945e-05	5.44816e-05	0.0195067	0.0160749	0.000155166	0.000135872	0.000201053	0.00582556	0.000383285	8.80509e-05	0.00386313	0.000207814
Joostella marina	0	0	0.00082078	0	0	0.00522545	2.43846e-05	0	0	0	0	0.00130759	0	0	0	0	0	0	0	0
Lactobacillus rhamnosus	0.018775	0	0	0	0.00122705	0	0.000764766	0.1615	0.000122146	0.000344496	0.000418238	0	0.000942634	0.0006032	0	0.0275244	0.000550833	0.000538548	0.0252005	0
Terasakiella pusilla	0	0	0.00924023	0	0	0.00588274	4.11778e-05	0	0	0	0	0.00490691	0	0	0	0	0	0	0	0
Roseburia intestinalis	0	0	0	0	0.00142864	0	0	0	0	0	0	0	0	0	0	0	0	7.82197e-06	0	0
Serratia symbiotica	0	0	0	0.000971536	0.00297623	0	0	0	0	0	0	0	0	5.92614e-05	2.98285e-05	0	0	0	0	3.03768e-05
Arcobacter nitrofigilis	0	0.000201261	0	0	0	0	0	0	0	0.00134518	0	0	0	0	0	0	0	0	0	0
Thioploca ingrica	0	0	0.00876847	0	0	0.00540668	3.63737e-05	0	0	0	0	0.0065336	0	0	0	0	0	0	0	1.65806e-05
Pseudomonas taeanensis	0	0.0027794	0	0	0	0	0	0	0	0.0296122	0	0	0	0	0	0	0	0	0	0
Lactobacillus nodensis	0	0	0	0	0.000214712	0	0	0	0	0	0	0	0	0	0	0	0	0	0	0
Lachnospira multipara	0	0	0	0	0	0	0	0	0	0	0	0	0	0	0	0	5.528e-05	4.24943e-05	0	0
Aeromicrobium marinum	0	0.00184327	0	0	0	0	0	0	0	0.000248887	0	0	0	0	0	0	0	0	0	0
Thermus thermophilus	0	0	0	0	7.17561e-05	0	0	0	0	0	0.000214607	0	0	0	0	0	0	0	0	0
Methylovorus glucosotrophus	0.00845171	0	0.00223169	0	0	0	0	0.000251194	0	0	0.0304758	0	0.000147064	0.000117923	0.000187957	0.00155182	0	8.95071e-05	0.00496751	0.000292155
Thalassobaculum salexigens	0	0	0.0167148	0	0	0.0262984	0.000106907	0	0	0	6.82135e-06	0.0133312	0	0	0	0	0	0	0	0
Corynebacterium urealyticum	0	0.00222545	0	0	0	0	0	0	0	0	0	0	0	0.000402407	0	0	0	1.95549e-05	0	0
Corynebacterium marinum	0	0.00235143	0	0	0	0	0	0	0	0.000135485	0	0	0	0	0	0	0	0	0	0
Archaeoglobus fulgidus	0	0.00209735	0.00196767	0	0	0	3.89719e-05	0	0	0	0	0.00243812	0	0	0	0	0	0	0	0
Parabacteroides gordonii	0	0	0	0	0	0	0.000202232	0	0	0	0	0	0	0	0	0	0	0	0	0
Peptoniphilus duerdenii	0	0	0	0	0	0	0.000128378	0	0	0	0	0	0	0	0	0	8.45459e-05	0	0	0
Enterococcus sp. GMD1E	0	0	0	0	0.00296971	0	0.000168791	0	0	0	0	0	0	0	0	0.000924539	0	0	0	0
Thermosediminibacter oceani	0	0	0	0.00489505	2.53643e-05	0	0	0	8.50523e-05	0	0	0	0	0	2.14699e-05	0	3.15886e-05	0	0	4.37292e-05
Actinomyces radicidentis	0	0.0022443	0	0	0	0	0	0	0	0.000218982	0	0	0	0	0	0	0	0	0	0
Enterobacter kobei	0	0	0.00102028	0	0	0	0.0010607	0	0	0	0	0.000541804	0	0	0	0	0	0	0	0
Tepidanaerobacter syntrophicus	0	0	0	0	0	0	6.87378e-05	0	0	0	0	0	0	0	0	0	0	0	0	0
Corallococcus coralloides	0	0	0.00601425	0	0	0	7.65763e-05	0	0	0	0	0.00501882	0	0	0	0	0	0	0	0
Shigella flexneri	0.0926395	0.000511546	0.192173	0.368474	0.566435	0.0737506	0.179324	0.00211344	0.00441533	0.6259	0.0478931	0.0457399	0.00205204	0.00197344	1.56315	0.132762	0.00956656	0.00144224	0.0446417	0.0116095
Photorhabdus asymbiotica	0	0	0.00278948	0.00591545	0.0367278	0.00811867	0.0100155	0.00013975	0.000125425	0.00010235	0	0.00220991	0.000158258	7.57182e-05	3.55016e-05	0.00292858	0.000231445	6.20497e-05	0.00148046	7.16434e-05
Halomonas sp. S2151	0	0	0	0	0.0012616	0	0	0	0	0.000116972	0	0	0	0	0	0	1.19029e-05	0	0.000369315	0
Pseudomonas sp. CBZ-4	0	0.0183766	0	0	0	0	4.87693e-05	0	0	0.232832	0	0	0	0	0	0	0	0	0	0
Anaerophaga thermohalophila	0	0	0.0127036	0	0	0.0316474	0.000383621	0	0	0	0	0.00909254	0	0	0	0	0	0	0	0
Yersinia rohdei	0	0.000370745	0	0	0.00505267	0	0	3.29093e-05	0	0.00446032	0	0	0	0.000115869	5.83213e-05	0.00101653	5.72052e-05	2.19871e-05	0	0
Streptococcus sp. F0441	0	0	0	0.0147322	0.00012347	0	0	0.000261277	9.68682e-05	0.000439099	9.75488e-06	0	0.000238195	0.000187528	8.65041e-05	0.00423468	0.0754745	0.000160915	0.00546187	9.27829e-05
Pseudomonas resinovorans	0	0.000518286	0.0352024	0	1.13983e-05	0.0471751	0.111026	1.63328e-05	0	0.00498085	0	0.0281285	0	0	0	0	6.21176e-05	1.19444e-05	0	9.35763e-05
Desulfatirhabdium butyrativorans	0	0	0.00421779	0.00610205	3.16185e-05	0.00895077	4.17689e-05	0	5.30121e-05	0	0	0.00485291	0	0	2.67639e-05	0	3.93776e-05	0	0	4.08838e-05
Actinopolymorpha alba	0	0	0.00667817	0	0	0.00773021	3.60731e-05	0	0	0	0	0.00225677	0	0	0	0	0	0	0	0
Lachnospiraceae bacterium A2	0	0	0	0	1.61976e-05	0	0	9.2839e-05	2.71571e-05	0	8.55769e-05	0	0.000382174	0.000108958	0	0.00430154	8.06895e-05	0.000108547	0.00250356	0
Amphritea japonica	0	0	0	0.00474303	5.73454e-05	0	0	0	4.8073e-05	0	0	0	0	0	0	0	3.57088e-05	0	0	4.9433e-05
Sulfurihydrogenibium yellowstonense	0	0	0.00508372	0	0	0.0161826	1.51033e-05	0	0	0	0	0.00404947	0	0	0	0	0	0	0	0
Lactobacillus sp. ASF360	0.00213454	0	0.00247617	0	5.01772e-05	0.0157644	7.27653e-05	0.0150271	0	0	0.00010232	0.00219157	0.000118391	0.000126575	0	0.00555226	3.12452e-05	4.80371e-05	0.0077556	0
Cyanothece sp. PCC 7425	0.00127518	0	0.0412134	0	0	0.0614788	0.000379107	0	0	0	0.000488213	0.0254572	0	0	0.000109743	0	0	0	0	0.00018945
Francisella philomiragia	0.00123508	0.0437116	0	0	0	0	0	0.0140477	3.24518e-05	0.00620678	1.57878e-05	0	0.00010656	9.76508e-05	0	0.0025701	0	2.7795e-05	0.0018698	4.08139e-06
Nanoarchaeum equitans	0	0	0.00464936	0	0	0.0118399	2.76256e-05	0	0	0	0	0.00197519	0	0	0	0	0	0	0	0
Lactobacillus gastricus	0	0	0	0.00534005	6.45637e-05	0	0	0	4.05931e-05	0	0	0	0	0	2.73254e-05	0	0.000100509	0	0	4.17415e-05
Pseudomonas sp.	0.000957941	8.24681e-05	0	0.00589794	0.000540446	0	0.00175659	0	5.66324e-05	0.00137798	0.000495928	0	0.00132829	0	0.0304501	0	0.000112178	0	0	7.7646e-05
Chroococcidiopsis thermalis	0.00706326	0	0.00613183	0	0	0.00328195	0	0	0	0	0.000913736	0.00301129	0	0	0.000172976	0	0	0	0	0.000329357
Nitrincola lacisaponensis	0	0.000273657	0.00417256	0	0	0.00355649	4.97892e-05	0	0	0.00609684	0	0.00409846	0	0	0	0	0	0	0	0
Planktothrix agardhii	0.0066852	0	0.00125038	0	0	0	0	5.6296e-05	0	0	0.0174169	0.00114735	3.08991e-05	6.60701e-05	3.32556e-05	0.00086946	0	3.7612e-05	0.000759059	0.000220135
mixed culture bacterium AM_gF1DD01_12	0.0027149	0	0.0013541	0.00469203	0.00642454	0	0	0	1.78335e-05	0.00520713	0.00052056	0	0	0	0.0159182	0.00282474	7.9481e-05	2.03659e-05	0	0.000165042
Acinetobacter sp. CIP 102637	0.00727495	0.100843	0	0	5.44697e-05	0	0	0.050911	8.43535e-05	0.0125699	0.000156725	0	0.000418938	0.000287595	1.47454e-05	0.0135965	6.78363e-05	0.0215923	0.0101446	0
Paracoccus sp. N5	0.00607354	0	0.00151464	0	0	0	0	0.000122748	0	0	0.0170568	0.000160866	8.98305e-05	0.000112047	8.05676e-05	0.00210642	2.37077e-05	9.11219e-06	0.000367792	0.000164097
Vibrio sp. C7	0	0.000257713	0	0	0	0	0	0	0	0.00303157	0	0	0	0	0	0	0	0	0	0
Psychrobacter phenylpyruvicus	0	0	0	0.000922256	3.34515e-05	0	0	0	0	0	0	0	0	0	5.66308e-05	0	8.33206e-05	0	0	2.88359e-05
Pseudomonas sp. GM18	0	0.00409391	0	0	0	0	0	0	0	0.054629	0	0	0	0	0	0	0	0	0	0
Bradyrhizobium elkanii	0.000732753	0	0.00438566	0	0	0.00349013	4.88603e-05	0	0	0	0	0.00349343	0	0	0	0	0	0	0	1.48483e-05
Thermosinus carboxydivorans	0	0	0	0	0	0	0	0	0	0	0	0	0	0	0	0	0.00283623	0	0	0
Corynebacterium ammoniagenes	0	0	0	0	0	0	0	0	0	0	0	0	0	0.000165881	0	0	0	0	0	0
Mucispirillum schaedleri	0	0	0.0034327	0	0	0.00437082	0	0	0	0	0	0.00145831	0	0	0	0	0	0	0	0
Barnesiella intestinihominis	0	0	0	0	0	0	0.000221941	0	0	0	0	0	0	0	0	0	0	0	0	0
Shewanella baltica	0	0.000142466	0	0.00038567	0.0147614	0	0	6.01344e-05	1.17269e-05	0.00207561	0	0	2.76095e-05	2.3525e-05	0	0.00247664	9.15461e-05	2.67843e-05	0	1.20587e-05
Limnohabitans planktonicus	0	0.000211324	0	0	0	0	0	0	0	0.00188325	0	0	0	0	0	0	0	0	0	0
Burkholderia glumae	0	0	0	0	0	0	0	0	0	0	0.00383779	0	0	0	3.75724e-05	0	0	0	0.00171518	3.8263e-05
Citrobacter werkmanii	0	0	0.00268816	0	0.000168889	0.00366841	0.00710842	0	0	0	0	0.00131375	0	0	0.000333569	0	2.6972e-05	0	0	4.33688e-05
Streptococcus sp. GMD5S	0	0	0	0	0	0	0	0	0	0	0	0	0	0	0	0	0.00049379	0	0	0
Bacillus coagulans	0.0070135	0	0	0	5.4956e-05	0	3.46417e-05	0.0423932	7.67833e-05	0.000448392	0.000104594	0	0.000259332	0.000308065	0	0.00729726	0.00011407	0.000157836	0.0115697	0
Comamonas testosteroni	0.0113586	0.00361172	0.00736516	0	0	0	0	0.000570684	0	0.037762	0.0494163	0	8.94565e-05	0.000230143	0.000415944	0.00794454	0	0.000130468	0.00669454	0.000423937
Paraburkholderia xenovorans	0	0.000131393	0	0	0	0	0	0	0	0.00234186	0	0	0	0	0	0	0	0	0	0
Micrococcus luteus	0	0.0200305	0	0	0	0	0	0	0	0.00233227	0.000173121	0	0	0.000146027	0	0.000782848	0	0	0	0
Saccharibacillus kuerlensis	0	0	0	0.00424238	3.07754e-05	0	0	0	2.57992e-05	0	0	0	0	0	0	0	0	0	0	0
Streptococcus intermedius	0.00336648	0	0.00287498	0.00679596	8.30033e-05	0.00168837	0.00677806	0.0283331	9.33802e-05	0	4.30329e-05	0.00251558	0.000162812	0.000168881	2.18298e-05	0.00583781	0.035221	0.000128959	0.00890466	0.000117719
Nocardia abscessus	0	0	0.0348366	0	0	0.0482142	0.000247491	0	0	0	0	0.0205104	0	0	0	0	0	0	0	0
Thiothrix nivea	0	0	0	0	9.92754e-05	0	0	0	0	0	0	0	0	8.34757e-05	0	0	0	0	0	0
Streptomyces cattleya	0	0	0.0813197	0	0	0.14627	0.000799324	0	0	0	3.09908e-05	0.0549028	0	0	0	0	0	0	0	8.18797e-06
Cronobacter sakazakii	0	6.12534e-05	0.00112152	0.0148121	0.0286026	0	0.00940954	0.000119781	8.10701e-05	0.00603789	0.0039408	0.00320526	7.22004e-05	5.85018e-05	0.0129171	0.00184995	0.000243309	7.30754e-05	0.00237519	0.000107698
[Clostridium] innocuum	0	0	0	0	0.000411929	0	0	0	0	0	0	0	0	0	0	0	0	0	0	0
Klebsiella variicola	0.00130919	0	0.00961508	0.000868746	0.0124463	0.00871675	0.0244722	2.23472e-05	0	0	0.00644779	0.00546356	0.000127391	2.62272e-05	2.64022e-05	0.0015248	0.000134604	4.8064e-05	0.00300943	5.01586e-05
Corynebacterium pilosum	0	0	0	0	1.83917e-05	0	0	0	0	0	0	0	0	0.000433009	0	0	2.29049e-05	0	0	0
Rhodopirellula baltica	0	0	0.00153843	0.0123888	0.000151824	0	4.57052e-05	0	9.45584e-05	0	0	0.00163392	0	0	6.40471e-05	0	9.96748e-05	0	0	9.76602e-05
Roseburia inulinivorans	0	0	0	0.00139859	0	0	0	2.28885e-05	0	0	0	0	0	0	4.29399e-05	0.00989801	0.00309568	0	0.000617228	0
Herbaspirillum seropedicae	0	0	0	0	0	0	0	8.59062e-05	0	0	0.00102692	0	0	0	0	0	0	0	0	0
Pseudomonas sp. GM41(2012)	0	0.00181734	0	0	0	0	0	0	0	0.019976	0	0	0	0	0	0	0	0	0	0
Pseudomonas sp. Eur1 9.41	0	0.00479111	0	0	0.00291808	0	0	0	0	0.0673297	0	0	0	0	0	0	0	0	0	0
Veillonella magna	0	0	0	0.0118829	0.000332307	0	0	0.00022854	0.000237754	0.00108422	0	0	0.000201016	0.000171906	7.66092e-05	0.0039211	0.0894648	0.000177321	0.00636522	0.000210223
[Clostridium] bolteae	0	0	0	0	0	0	0	2.5839e-05	0	0	0	0	0	0	0	0	0.000853386	0	0	0
Carnobacterium divergens	0.0015342	0	0	0.000273702	0	0	3.41004e-05	0.0195859	4.17509e-05	0.000441386	2.94171e-05	0	0.000113458	0.000181951	1.16295e-05	0.00957765	0.00148331	3.45266e-05	0.00139359	0
Candidatus Thiomargarita nelsonii	0	0.00018376	0	0.00326337	0	0	0	0	1.65379e-05	0.00280732	0	0	0	0	3.33977e-05	0	7.37067e-05	0	0	0
Curtobacterium oceanosedimentum	0	0	0	0	0	0	0	0	0	0	4.59193e-05	0	0	0	4.76528e-05	0	0	0	0	0
Pseudoalteromonas luteoviolacea	0	0.000742995	0	0	0	0	0	0	0	0.0134154	0	0	0	0	0	0	0	0	0	0
Rubidibacter lacunae	0.00169291	0	0.00848994	0	0	0.0150057	7.00243e-05	0	0	0	8.11505e-05	0.00375497	0	0	0	0	0	0	0	3.43048e-05
Pseudomonas deceptionensis	0	0.000234957	0	0	0	0	0	0	0	0.00651671	0	0	0	0	0	0	0	0	0	0
Bordetella holmesii	0.0211197	0	0.00570125	0	0	0	0	0.000138304	0	0	0.0554986	0	0.000155839	0.000276661	0.000303838	0.00970938	0	9.39271e-05	0.0100195	0.000535585
Thermococcus sp. AM4	0	0	0.00839541	0	0	0.0152711	0.000106894	0	0	0	0	0.00382138	0	0	0	0	0	0	0	0
Candidatus Paraburkholderia kirkii	0	8.25486e-05	0	0	0	0	0	0	0	0.00286901	0	0	0	0	0	0	0	0	0	0
Haliscomenobacter hydrossis	0	0	0.00903517	0	0	0.0250095	8.1695e-05	0	0	0	0	0.00771854	0	0	0	0	0	0	0	0
Sorangium cellulosum	0	0	0.149202	0.00301234	5.46308e-05	0.24363	0.00132479	0	9.15948e-05	0	0	0.099232	0	0	4.04114e-05	0	0	0	0	0
Chromobacterium sp. C-61	0	9.3922e-05	0	0	0	0	0	0	0	0.00188325	0	0	0	0	0	0	0	0	0	0
Nitrososphaera viennensis	0	0	0	0	0	0	0	0	0	0	0	0	0	0	0	0	4.95614e-05	0	0	3.43048e-05
Geminicoccus roseus	0	0	0.0182453	0.00578394	5.38868e-05	0.0252649	0.000155285	0	2.13806e-05	0	0	0.00938702	0	0	3.04088e-05	0	0.000130637	0	0	6.19355e-05
Epulopiscium sp. 'N.t. morphotype B'	0	0	0	0.00494944	0.000102585	0	0	0.000110246	6.4498e-05	0	0	0	4.03405e-05	4.31291e-05	0	0.00340539	0.0200261	7.36568e-05	0.00198199	4.42151e-05
Prevotella multisaccharivorax	0	0	0	0	0	0	0.000206338	0	0	0	0	0	0	0	0	0	0	0	0	0
Proteiniphilum acetatigenes	0	0	0	0.00457051	3.82567e-05	0.00282585	0.000913809	0	7.48319e-05	0	0	0	0	0	3.23828e-05	0	4.76447e-05	0	0	8.79416e-05
Pimelobacter simplex	0	0.00395053	0	0	0	0	0	0	0	0.000218982	0	0	0	0	0	0	0	0	0	0
Hylemonella gracilis	0.00199368	0	0	0	0	0	0	0	0	0	7.64545e-05	0	0	0	1.98352e-05	0	0	0	0	0
Pseudomonas knackmussii	0	0.000914205	0.0244834	0	0	0.0393906	0.0789975	0	0	0.00609835	1.29173e-05	0.0223489	0	0	0	0	3.45759e-05	0	0	9.00366e-05
Runella zeae	0	0	0.0079416	0	0	0.00631997	2.94922e-05	0	0	0	0	0.00474445	0	0	0	0	0	0	0	0
Marinobacter algicola	0	0.000184655	0	0	0	0	0	0	0	0.0012282	0	0	0	0	0	0	0	0	0	0
Nesiotobacter exalbescens	0	0	0.0112193	0	0	0	0.000111105	0	0	0	0	0.00539046	0	0	0	0	0	0	0	0
Herpetosiphon aurantiacus	0	0	0.0367299	0	0	0.055608	0.000312725	0	0	0	0	0.0250948	0	0	0	0	0	0	0	0
Rhizobium mesoamericanum	0	0.000120071	0	0	0	0	0	0	0	0.00160504	0	0	0	0	0	0	0	0	0	0
Reyranella massiliensis	0.000921962	0	0.0394995	0.00331189	1.7161e-05	0.0507852	0.000480081	0	4.31585e-05	0	3.57749e-05	0.0266494	0	0	3.65577e-05	0	8.54888e-05	0	0	6.30618e-05
Bacillus anthracis	0	0	0.00982441	0	0	0.0142151	9.28691e-05	0	0	0	1.14449e-05	0.0078257	0	0	0	0	0	0	0	0
Paraburkholderia graminis	0.000721977	0.000169677	0.00162044	0	0	0	0	0	0	0.00247434	0.000110747	0	0	0	1.43659e-05	0	0	0	0	2.926e-05
Pseudoxanthomonas spadix	0	0.000257825	0	0	0	0	0	0	0	0.00356955	0	0	0	0	0	0	0	0	0	0
Citrobacter sp. A1	0	0	0.00375266	0.000591959	5.84358e-05	0	0.00994565	0	0	0.000452397	0	0.00195082	0	0	0.000572292	0	4.07971e-05	0	0	3.53347e-05
Pseudomonas meliae	0	0.00015369	0	0	0	0	0	0	0	0.00205445	0	0	0	0	0	0	0	0	0	0
Aliivibrio fischeri	0	0	0	0	0	0	0	0	0	0	0	0	0	0	0	0	0.000103588	0	0	0
Paenibacillus alvei	0.00159657	0	0	0	0	0	0	0	0	0	0.00260209	0	0	0	0	0.00166116	0	0	0.00145023	0
Pantoea stewartii	0	0	0.00569947	0.000548583	1.98979e-05	0.00403171	3.7628e-05	0	0	0	0	0.00134517	0	0	0.000368635	0	0	0	0	0
Sulfurihydrogenibium azorense	0	0	0	0.00276677	2.00709e-05	0	0	0	1.68256e-05	0	0	0	0	0	0	0	9.99848e-05	0	0	0
Streptomyces avicenniae	0	0.00123977	0	0	0	0	0	0	0	0	0	0	0	0	0	0	0	0	0	0
Streptomyces roseoverticillatus	0	0.00184687	0	0	0	0	0	0	0	0	0	0	0	0	0	0	0	0	0	0
Cyanothece sp. CCY0110	0	0	0.00622541	0	0	0.0108762	1.84951e-05	0	0	0	0	0.00132237	0	0	0	0	0	0	0	0
Anaeroglobus geminatus	0	1.9181e-05	0	0.0411176	0.000597238	0	0	0.000700914	0.000611949	0.00109378	6.77227e-06	0	0.00076902	0.00123664	0.000288006	0.0137583	0.255462	0.000542481	0.0180059	0.000506117
Candidatus Methylomirabilis oxyfera	0.00108496	0	0	0	0	0	0	0	0	0	0.000166426	0	0	0	0.00015112	0	0	0	0	0.000109927
Vibrio fluvialis	0	0.000486114	0	0	0	0	0	0	0	0.00740061	0	0	0	0	0	0	0	0	0	0
Enterococcus raffinosus	0	0	0.000999065	0.000111057	0.0046932	0	0.00269408	0	0	0	3.30297e-05	0	0	0	0	0	0	0	0	0
Pantoea dispersa	0	0	0	0.000563147	0.00541293	0	0	2.92689e-05	1.71234e-05	0	0	0	1.60648e-05	1.71753e-05	0	0.000452042	2.54386e-05	0	0	0
Anaerovorax odorimutans	0	0	0.00158661	0	0	0	9.42732e-06	0	0	0	0	0.00117957	0	0	0	0	0	0	0	0
Gemella bergeri	0	0	0	0	0	0	0	0	0	0	0	0	0	0	0	0	0.000720736	0	0	0
Paracoccus aminophilus	0	0	0.00924438	0	0	0.00210192	9.80865e-05	0	0	0	3.38461e-05	0.00490911	0	0	1.75619e-05	0	0	0	0	0
Runella limosa	0	0	0.00864233	0	0	0.0165063	0.000102702	0	0	0	0	0.00757251	0	0	0	0	0	0	0	0
Streptococcus peroris	0	0	0	0.0921536	0.00746109	0	3.62228e-05	0.00221204	0.00197301	0.00249589	0	0	0.00241132	0.00257619	0.000821845	0.0495976	0.737592	0.00125889	0.0377827	0.000871019
Exiguobacterium mexicanum	0	0	0.00128877	0	0.00382452	0	0.000798349	0	3.39463e-05	0	0	0	0	0	0	0.00179231	0	0	0	0
Lactobacillus parabrevis	0	0	0	0	0.000115408	0	0	0	0	0	0	0	0	0	0	0	0	0	0	0
Anaerococcus hydrogenalis	0	0	0	0.00442633	7.50619e-05	0	0	6.1248e-05	0.000104274	0	0	0	0.000159886	0.000269995	0.00010413	0.00260711	0.0264049	5.63904e-05	0.00165166	3.23525e-05
Janthinobacterium sp. CG3	0	0.0014377	0	0	0	0	0	0	0	0.0202329	0	0	0	0	0	0	0	0	0	0
Candidatus Koribacter versatilis	0	0	0.0417061	0	0	0.0632155	0.00050309	0	0	0	0	0.0400171	0	0	0	0	0	0	0	0
Thermococcus onnurineus	0	0	0.052728	0	0	0.0747326	0.000487638	0	0	0	0	0.0384456	0	0	0	0	0	0	0	0
Exiguobacterium sp.	0	0	0	0	2.6839e-05	0	3.80655e-05	0.00688398	2.24993e-05	0.000328473	2.18918e-05	0	8.44337e-05	0	0	0	0	0	0	0
Anaerostipes sp. 3_2_56FAA	0	0	0	0	0.000178607	0	0	0	0	0	0	0	0	0	0	0	0	0	0	0
Acinetobacter sp. CIP 102136	0.0681237	0.541754	0	0	0.00043147	0	0	0.519581	0.000760012	0.0697781	0.00149211	0	0.00400352	0.00339119	0	0.0867463	0.00154957	0.0826528	0.107878	1.904e-05
Blastopirellula marina	0	0	0.0352089	0	0	0.0608376	0.000204616	0	0	0	0	0.0228759	0	0	0	0	0	0	0	0
Pseudarthrobacter chlorophenolicus	0	0.00604857	0	0	0	0	0	0	0	0.000789345	0	0	0	0	0	0	6.7478e-06	0	0	0
Wolbachia endosymbiont of Drosophila ananassae	0.00532967	0	0.00276049	0	0	0	0	0	0	0	0.000479516	0	0	0	0.000122365	0	0	0	0	0.000448612
Bacteroides propionicifaciens	0	0	0.0293886	0	0	0.0389732	0.000368615	0	0	0	0	0.0248981	0	0	0	0	0	0	0	0
Eubacterium plexicaudatum	0	0	0	0	0	0	0.000188864	0	0	0	0	0.000375095	0	0	0	0	0	0	0	0
Ruegeria mobilis	0	0	0.0513784	0	0	0.0672718	0.000338758	0	0	0	0	0.0287973	0	0	0	0	0	0	0	0
Shewanella haliotis	0.0154455	0	0.0027513	0.000874717	0.00480699	0	0	0.000180236	0	0	0.029982	0	0.000230043	0.000304097	0.000175619	0.00153051	2.94331e-05	0.000115865	0.00400851	0.000260205
Gloeocapsa sp. PCC 7428	0	0	0.0625473	0	0	0.0811488	0.000454771	0	0	0	0	0.0462867	0	0	0	0	0	0	0	0
Pseudomonas thermotolerans	0	0	0.00813841	0	0	0.00681746	0.0232368	0	0	0.000926186	0	0.00636897	0	0	0	0	3.35226e-05	1.28846e-05	0	1.16016e-05
Candidatus Jidaibacter acanthamoeba	0	0	0	0.00308911	6.72278e-05	0	0	0	1.87858e-05	0	0	0	0	0	1.89686e-05	0	0	0	0	0
Corynebacterium massiliense	0	0	0	0	0	0	0	0	0	0	0	0	0	0.000385409	0	0	0	0	0	0
Marinobacter manganoxydans	0	0.00336369	0	0	0	0	0	0	0	0.0363771	0	0	0	0	0	0	0	0	0	0
Rhodococcus jostii	0	2.28459e-05	0	0	0	0	0	0	0	0	0.000223888	0	0	0.00055028	0	0	0	0	0	0
Geobacillus sp. WSUCF1	0	0	0	0.00395662	0.000107634	0	0	0.000154231	5.0128e-05	0	9.75488e-06	0	5.6435e-05	0.000120672	5.06156e-05	0.00317601	0.0320968	3.43478e-05	0.00184849	5.15461e-05
Paraburkholderia caledonica	0	0	0	0	0	0	0	0	0	0	9.71712e-05	0	0	0	2.52099e-05	0	0	0	0	2.56733e-05
Sciscionella marina	0	0.00216502	0	0	0	0	0	0	0	0.000125829	0	0	0	0	0	0	0	0	0	0
Streptococcus massiliensis	0	0	0	0.00206945	0.00020022	0	0.000293224	5.37787e-05	7.34124e-05	0	0	0.0002995	5.90349e-05	0	1.05895e-05	0.00221489	0.0161238	3.59302e-05	0.00145023	1.07842e-05
Methanolinea tarda	0	0	0	0.00234818	5.1103e-05	0	0	0	1.428e-05	0	0	0	0	0	1.44189e-05	0	4.2429e-05	0	0	7.34198e-05
Agrococcus lahaulensis	0	0.00955799	0	0	0	0	0	0	0	0.00144241	0	0	0	0	0	0	0	0	0	0
[Clostridium] clariflavum	0	0	0	0	8.14642e-05	0	0	0	0	0	0	0	0	0	0	0	0	0	0	0
Luteipulveratus mongoliensis	0	0.00587369	0	0	0	0	0	0	0	0.00119756	0	0	0	0	0	0	0	0	0	0
Asanoa ferruginea	0.00347571	0	0.000650087	0	0	0	0	5.85379e-05	0	0	0.0104631	0	3.21296e-05	0	8.64497e-05	0.000904085	0	1.95549e-05	0	7.04311e-05
Anaerostipes hadrus	0	0	0.00923495	0	0	0.0213796	4.9884e-05	0	0	0	0	0.0064645	0	0	0	0	0	0	0	0
Actinobaculum sp. oral taxon 183	0	0.00194992	0	0	0	0	0	0	0	0	0	0	0	0	0	0	0	0	0	0
Pseudoalteromonas ruthenica	0	0.000959931	0	0	0	0	0	0	0	0.0117753	0	0	0	0	0	0	0	0	0	0
Lactobacillus coryniformis	0	0	0	0	3.69305e-05	0	0	0	3.90897e-05	0	3.01231e-05	0	0	0	0	0	0.000464576	0	0	0
Flavobacterium sp. CF136	0	0	0.00045486	0	0	0.00289584	0.000824905	0	0	0	0	0	0	0	0	0	0	0	0	0
Verrucomicrobiae bacterium DG1235	0	0	0.0553611	0.00367836	2.66839e-05	0.109214	0.000400775	0	2.23693e-05	0	0	0.0368598	0	0	0	0	0	0	0	4.60041e-05
Massilia niastensis	0	4.26918e-05	0	0	0	0	0	0	0	0.00228272	0	0	0	0	0	0	0	0	0	0
Ignisphaera aggregans	0	0	0.00229562	0.00353531	3.66374e-05	0.0146149	0.000102301	0	4.607e-05	0	0	0.00426671	0	0	0	0	6.84419e-05	0	0	6.31644e-05
Megamonas hypermegale	0	0	0	0.0108543	0	0	0	0.000501188	0.000137929	0.000482884	0	0	0.000298872	3.13034e-05	3.15123e-05	0.00491715	0.0495491	0.000111045	0.00648378	0.00015351
Klebsiella sp. MS 92-3	0.0937025	0.000308661	0.200484	0.107922	0.75724	0.273959	0.508816	0.00519022	0.00216162	0.0400158	0.358209	0.134147	0.00320859	0.0032618	0.00530716	0.0724217	0.00463132	0.00174561	0.095123	0.00456175
Shewanella waksmanii	0	7.22477e-05	0	0	0	0	0	0	0	0.00193153	0	0	0	0	0	0	0	0	0	0
Xanthomonas arboricola	0	0	0.00174904	0	0	0	0.00223439	0	0	0	0	0	0	0	0	0	0	0	0	0
Fibrella aestuarina	0	0	0	0.00311939	0	0	0	0	3.794e-05	0	0	0	0	0	0	0	2.8182e-05	0	0	0
Chthonomonas calidirosea	0	0	0	0.00645579	2.2301e-05	0	0	0	4.67377e-05	0	0	0	0	0	6.60693e-05	0	6.94339e-05	0	0	2.88359e-05
Neisseria sicca	0	0	0	0.000964176	0	0	0	0	0	0	0	0	0	0	0	0	0.000653309	0	0	0
Pseudomonas orientalis	0	0.0041358	0	0	0	0	1.86532e-05	0	0	0.0552141	0	0	0	0	0	0	0	0	0	0
Propionibacterium humerusii	0.00734925	0	0.00817822	0	0	0	0	0	0	0	0.00147325	0	0	0	0.000263467	0	0	0	0	0.000582364
Streptococcus gallolyticus	0	0	0	0	0	0	0	0	0	0	0	0	0	0	0	0	0.000672925	0	0	0
Acidithiobacillus sp. GGI-221	0	1.79088e-05	0	0	0	0	0	0	0	0.00143637	0	0	0	0	0	0	0	0	0	0
Intrasporangium calvum	0	0.000776294	0	0	0	0	0	0	0	0	0	0	0	0	0	0	0	0	0	0
Nitrosospira sp. NpAV	0	0	0.175475	0.0111433	1.70974e-05	0.291846	0.00180652	0	0.000125951	0	0	0.107283	0	0	0.00016229	0	0.000194808	0	0	0.000158266
Curvibacter putative symbiont of Hydra magnipapillata	0	0.000799606	0	0	0	0	0	0	0	0.0112173	0.00151398	0	0	8.0699e-06	0	0	0	0	0	5.30581e-05
Aeromonas caviae	0	0	0	0	0	0	0	0	0	0	0.00602461	0	0	5.97172e-05	0	0	0	0	0.00137215	9.18313e-05
Citrobacter sp. 30_2	0	0	0.00340974	0.00114145	0.00505723	0.00580966	0.0159197	0	9.25809e-06	0.000482884	0.000228966	0.00216816	1.73715e-05	0	0.00318433	0.000916248	3.82538e-05	2.11455e-05	0.000762303	6.28357e-05
Lactobacillus delbrueckii	0	0	0	0	0	0	0	0.000120269	0	0	0	0	0	0	0	0	0	0	0	0
Pseudomonas sp. Chol1	0	0.000514783	0	0	0	0	0	0	0	0.00359196	0	0	0	0	0	0	0	0	0	0
Azospirillum lipoferum	0	0	0.0195444	0	0	0.0323188	0.000135886	0	0	0	0	0.0103293	0	0	0	0	0	0	0	0
Synechococcus sp. PCC 7502	0.001471	0	0.0659955	0.00350748	1.81744e-05	0.0953542	0.000568028	0	3.04715e-05	0	0.000535897	0.0421231	0	0	0.00016398	0	4.52687e-05	0	0	0.000149802
Staphylococcus sp. 693-2	0.00410546	0	0	0	9.65081e-05	0	1.52085e-05	0.0337423	6.74195e-06	0.00039371	2.62396e-05	0	0.000278308	0.000162298	0	0.00498349	0.000120191	4.61959e-05	0.00807988	0
Bacteroides sp. Smarlab 3301643	0	0	0.000626523	0	0	0	0.000316428	0	0	0	0	0	0	0	0	0	0	0	0	8.48477e-06
Acinetobacter sp. CIP 53.82	0.00849905	0.203382	0	0	6.22049e-05	0	0	0.10531	7.14014e-05	0.0229602	0.000249896	0	0.00069659	0.000718564	0	0.0143102	0.000311621	0.000200454	0.0160946	3.91091e-05
Rheinheimera perlucida	0	4.61911e-05	0	0	0	0	0	0	0	0.000926186	0	0	0	0	0	0	0	0	0	0
Pseudomonas mendocina	0	0.0241872	0.0112857	0	0	0.0175357	0.0375669	0	0	0.288051	1.00679e-05	0.00871074	0	0	1.60145e-05	0	5.50593e-05	0	0	5.14129e-05
Subdoligranulum variabile	0.00238516	0	0	0	3.7379e-05	0	0	0.0188802	1.56675e-05	0.000228734	6.09779e-05	0	0.000117592	0.000314301	0	0.000827219	0	0.000161031	0.00216655	0
Paenibacillus sp. P22	0.00443792	0	0	0	5.21617e-05	0	4.93203e-05	0.0296357	4.37275e-05	0	2.12733e-05	0	0.000123073	0.00017544	0	0.00577184	3.24809e-05	0.000124842	0.00302337	0
Comamonas sp. B-9	0	0.000109983	0	0	0	0	0	0	0	0.00105014	0	0	0	0	0	0	0	0	0	0
Desulfosarcina cetonica	0	0	0.0334994	0.000101331	0	0.0705408	0.0296234	0	0	0.000179928	2.00286e-05	0.0234745	0	0	0	0	0	0	0	5.11417e-05
Pseudomonas flexibilis	0	0	0	0	0	0	0	0	0	0.00053807	0	0	0	0	0	0	0	0	0	0
Alteromonas macleodii	0	0.00488949	0	0	0	0	0	0	0	0.0590771	0	0	0	0	0	0	0	0	0	0
Variovorax paradoxus	0	0.000163806	0	0.00266258	1.93151e-05	0	0	0	0	0.00112995	0	0	0	0	0	0	2.40549e-05	0	0	1.665e-05
gamma proteobacterium HTCC5015	0	0.00029764	0	0	0	0	0	0	0	0.00557016	0	0	0	0	0	0	0	0	0	0
Oceanospirillum maris	0	0.000500699	0	0	0	0	0	0	0	0.00826791	0	0	0	0	0	0	0	0	0	0
[Clostridium] saccharolyticum	0	0	0	0	0	0	0	0	0	0	0	0	0	0	0	0	7.98489e-05	0	0	0
Acidovorax sp. NO-1	0.00498421	5.12302e-05	0.000745785	0	0	0	0	0.000100733	0	0.000684817	0.0121371	0	0	3.94073e-05	3.96703e-05	0.00103717	0	2.24336e-05	0.00181095	0.000121199
Fischerella sp. PCC 9431	0.00225722	0	0	0.00648141	8.54872e-05	0	0	0	1.79161e-05	0	8.65605e-05	0	0	0	0	0	7.98489e-05	0	0	6.41627e-05
Streptococcus urinalis	0	0	0	0.00998206	0.000417326	0	0	8.64677e-05	0.000101173	0	0	0.000821261	0.000189838	0.00015222	2.55394e-05	0.00267089	0.0509906	0.000144425	0.00349763	0.000104035
Mahella australiensis	0	0	0.00681586	0	0	0.00482142	0	0	0	0	4.8523e-05	0.00341839	0	0	3.02128e-05	0	0	0	0	1.02561e-05
Streptomyces filamentosus	0	0.000272677	0	0	0	0	0	0	0	0	0	0	0	0	0	0	0	0	0	0
Rhodothermus marinus	0	0	0.0126182	0	0	0.011507	0.000109443	0	0	0	0	0.0073224	0	0	0	0	0	0	0	0
Kocuria flava	0	0.0105571	0	0	0	0	0	0	0	0.00156736	0	0	0	0	0	0	0	0	0	1.13372e-05
Fusobacterium ulcerans	0	0	0	0	0	0	0	0	0	0	1.48243e-05	0	0	0	0	0.00643538	0	0	0	0
Leptolinea tardivitalis	0	0	0.00757318	0	0	0.00964284	5.62481e-05	0	0	0	0	0.00583138	0	0	0	0	0	0	0	0
Pseudomonas luteola	0	0.000140883	0	0	0	0	0	0	0	0.00252682	0	0	0	0	0	0	0	0	0	0
Escherichia albertii	0.00586235	3.58177e-05	0.000473934	0.0088488	0.0192865	0	0.000350728	0	0.000213051	0.0161629	0.00104945	0	8.01524e-05	2.50427e-05	0.0414353	0.00456431	0.000283807	1.42562e-05	0	0.000352311
Calditerricola satsumensis	0	0	0.000869347	0	0	0.00553465	5.1655e-05	0	0	0	0	0.00276993	0	0	0	0	0	0	0	0
Bacillus bataviensis	0	0	0.00184805	0	0	0	0	8.32048e-05	0	0	0.00014209	0	0	4.88254e-05	2.45756e-05	0	7.2316e-05	5.55901e-05	0.00224376	0
Streptococcus sp. SR1	0	0	0	0.00262781	7.80044e-05	0	0	0.000129815	7.67955e-05	0.000220693	0	0	2.90452e-05	1.74455e-05	1.75225e-05	0.000918307	0.022932	1.72633e-05	0.00278717	0
Actinomyces sp. ICM54	0	0.00218141	0	0	0	0	0	0	0	0.00018225	0	0	0	0	0	0	0	0	0	0
Trabulsiella guamensis	0	0	0	0.000623879	0.00642662	0	0.000311775	5.83657e-05	2.2764e-05	0	0	0	7.11892e-06	3.04441e-05	1.14927e-05	0.000200317	5.07276e-05	0	0.000524644	0
Lactococcus raffinolactis	0	0	0	0	0.000311212	0	0	0	0	0	0	0	0	0	0	0	0	0	0	0
Acetobacter pasteurianus	0	0	0	0.00447688	0	0	0	0	0.00011668	0	0	0	0	0	3.92716e-05	0	0.00011556	0	0	1.99968e-05
Rothia dentocariosa	0	0	0	0	0	0	0	0	0	0	0	0	0	0.000270026	0	0	0.00026265	0	0	0
Sedimentibacter sp. B4	0	0	0	0	0	0	0.000132268	0	0	0	0	0	0	0	0	0	0	0	0	0
Phenylobacterium zucineum	0	0.00181699	0	0	0	0	0	0	0	0.000176004	0	0	0	0	0	0	0	0	0	0
Pseudoalteromonas porphyrae	0	0.000432041	0	0	0	0	0	0	0	0.00527309	0	0	0	0	0	0	0	0	0	0
Heliobacterium modesticaldum	0	0	0.00340092	0	0	0.00433035	4.04153e-05	0	0	0	0	0.00433444	0	0	0	0	0	0	0	0
Chthoniobacter flavus	0	0	0.0452419	0	0	0.057903	0.000346417	0	0	0	1.19536e-05	0.0253874	0	0	6.20242e-06	0	0	0	0	0
Paraburkholderia terrae	0.000967379	0	0.00144748	0	0	0	0	0	0	0	0.000129841	0	0	0	5.77467e-05	0	0	0	0	9.80137e-05
Nocardia cerradoensis	0	0	0.0509548	0	0	0.0540668	0.000504607	0	0	0	0	0.0288628	0	0	0	0	0	0	0	0
Pseudomonas sp. In5	0	0.00167862	0	0	0	0	0	0	0	0.0197263	0	0	0	0	0	0	0	0	0	0
Corynebacterium camporealensis	0	0	0	0	0	0	0	0	0	0	0	0	0	0.000211995	0	0	0	0	0	0
Moorella glycerini	0	0	0.0267822	0	0	0.0341015	9.09344e-05	0	0	0	0	0.0166605	0	0	0	0	0	0	0	0
Desulfobacterium autotrophicum	0	0	0.0155514	0	0	0.0156327	7.29501e-05	0	0	0	1.04885e-05	0.00956232	0	0	3.26534e-05	0	0	0	0	1.10846e-05
Lactobacillus concavus	0	0	0	0	0.000110438	0	0	0	0	0	5.40486e-05	0	0	0	0	0	0	0	0	0
Mycobacterium avium	0.00208174	0.000978792	0	0	0	0	0	0	0	0.000409401	0.000212884	0	0	0	5.52301e-05	0	0	0	0	5.62453e-05
Acetobacterium woodii	0	0	0.0256617	0	0	0.0327612	0.000255024	0	0	0	7.48585e-06	0.0163004	0	0	0	0	0	0	0	0
Gulosibacter molinativorax	0	0.0079168	0	0	0	0	0	0	0	0.000279344	0	0	0	0	0	0	0	0	0	0
Pseudomonas denitrificans	0.000251767	0.000280955	0.0385741	0	0	0.083037	0.117711	0	0	0.00264795	2.21493e-05	0.0370318	0	0	0	0	0.000120309	5.66591e-06	0	0.000115199
Synechocystis sp. PCC 6714	0	0	0.00317664	0	0	0	0	0	0	0	0	0.00210864	0	0	0	0	0	0	0	0
Candidatus Synechococcus spongiarum	0	0	0.0208136	0	0	0.0350758	0.000127308	0	0	0	0	0.0175545	0	0	1.62814e-05	0	0	0	0	0
Oleispira antarctica	0	0.000268098	0	0	0	0	0	0	0	0.00295136	0	0	0	0	0	0	0	0	0	0
Lechevalieria aerocolonigenes	0	0	0.00937785	0	0	0.00165843	5.41737e-05	0	0	0	0	0.00636332	0	0	0	0	0	0	0	0
Balneola vulgaris	0	0	0.00811021	0	0	0.0198589	0.000111206	0	0	0	0	0.005632	0	0	0	0	0	0	0	0
Corynebacterium minutissimum	0.000397526	0	0	0	2.44249e-05	0	0	0.000125109	1.63286e-05	0	3.047e-05	0	0.000142707	0.0237025	0	0.00291386	6.34318e-05	1.59546e-05	0.00335958	0
Natrialba magadii	0	0	0	0	0	0	0	0	0	0.000697498	0	0	0	0	0	0	0	0	0	0
Paeniclostridium sordellii	0	0	0	0	0	0	0	0	0	0	0	0	0	0	0	0.00300475	0	0	0	0
Streptococcus agalactiae	0.0397361	0	0.0168853	0.0275054	0.0038496	0.0102437	0.00298824	0.116731	0.000732652	0.00138333	0.0147911	0.0437166	0.00157271	0.00180789	0.00108403	0.0325194	0.231949	0.000729501	0.0352137	0.00158451
Bacillus megaterium	0	0	0	0	0.000153877	0	0	0	0	0	0	0	0	0	0	0	0	0	0	0
Porphyromonas sp. 31_2	0	0	0	0	0	0	0.000440519	0	0	0	0	0	0	0	0	0	0	0	0	0
Leuconostoc gelidum	0.00543816	0	0	0	1.4204e-05	0	8.05818e-05	0.0390984	5.95366e-05	0.000173838	3.47574e-05	0	0.000312794	0.000167208	0	0.00440081	5.30688e-05	0.000108785	0.0065863	0
Actinomyces sp. oral taxon 171	0	0.003024	0	0	0	0	0	0	0	0	0	0	0	0	0	0	0	0	0	0
Acinetobacter sp. CIP 101966	0.0365507	0.225097	0	0	0.000339679	0	0	0.349344	0.00022653	0.0241083	0.000583344	0	0.00200515	0.001413	0	0.0551625	0.000574399	0.000688299	0.0509462	0
Neisseria elongata	0	0	0	0	0	0	0	0	0	0	0	0	0	0	0	0	0.00046346	0	0	0
Synechococcus sp. RS9917	0	0	0.00473934	0	0	0.00754319	1.76002e-05	0	0	0	0	0.00283136	0	0	0	0	0	0	0	0
Ignavibacterium album	0.000516784	0	0.042916	0	0	0.0492292	0.000390539	0	0	0	9.9089e-06	0.0277176	0	0	0	0	0	0	0	0
Streptococcus ferus	0	0	0	0.000497153	0	0	0.000375104	1.29195e-05	1.51167e-05	0.000110346	0	0.000304765	0	1.51626e-05	7.63189e-06	0.000399069	0.00668111	1.72633e-05	0.000696793	0
Nostoc punctiforme	0.0026142	0	0.0319798	0	0	0.0516338	0.000331932	0	0	0	0.000468349	0.0208997	0	0	0.000194957	0	0	0	0	0.000332493
Cylindrospermopsis raciborskii	0	0	0.0389693	0	0	0.0818229	0.000276057	0	0	0	1.60229e-05	0.0273621	0	0	0	0	0	0	0	0
Helicobacter mustelae	0	0	0	0	6.89001e-05	0	0	0	0	0.000843244	0	0	0	0	0	0	0	0	0	0
Sediminispirochaeta smaragdinae	0	0	0.00705618	0	0	0.0112307	8.98425e-05	0	0	0	0	0.00414857	0	0	0	0	0	0	0	0
Staphylothermus hellenicus	0	0	0.0286207	0	0	0.0566882	0.000302327	0	0	0	0	0.0162119	0	0	1.69157e-05	0	0	0	0	0
Clostridium baratii	0	0	0	0	6.50184e-05	0	0	0	0	0	0	0	0	0	0	0	0	0	0	0
Gossypium hirsutum	0.0633253	0	0.22862	0.000560666	0.000678307	0.291758	0.00143259	0.00253224	0.000685567	0.00339385	0.00713762	0.140488	0.00177676	0.00199255	0.00324877	0.0597178	0.00135609	0.00118629	0.0620454	0.00388007
Nostoc sp. PCC 7120	0	0	0.00934077	0	0	0.0132487	5.25885e-05	0	0	0	0	0.0071006	0	0	0	0	0	0	0	0
Streptomyces sp. AA4	0	0.00219434	0	0	0	0	0	0	0	0.000127534	8.49974e-06	0	0	0	0	0	0	0	0	0
Marinobacterium stanieri	0.00192527	0.000327404	0	0	0	0	0	0	0	0.00557016	0.00465136	0	0	0	3.83091e-05	0	0	0	0	0
Nitrospina gracilis	0	0	0.0040069	0.00230355	2.08883e-05	0	3.96804e-05	0	0	0	0	0.00248245	0	0	1.76811e-05	0	0	0	0	3.60123e-05
Pseudomonas avellanae	0	0.000399625	0	0	0	0	0	0	0	0.00588601	0	0	0	0	0	0	0	0	0	0
Oxalobacteraceae bacterium IMCC9480	0	0.000398427	0.000699617	0	0	0.00445407	0	0	0	0.00685454	0	0.00222914	0	0	0	0	0	0	0	3.78986e-05
Arthrobacter sp.	0	0.00238959	0	0	0	0	0	0	0	0	0	0	0	0	0	0	0	0	0	0
Nocardia farcinica	0	0	0	0	0	0	0	0	0	0	0	0	0	0.00176221	0	0	0	2.7113e-05	0	0
Pseudomonas marginalis	0	0.00670529	0.0018365	0	0	0	0.00363441	0	0	0.0839721	0	0	0	0	0	0	0	0	0	0
Streptococcus pyogenes	0.00508751	0	0	0.00783472	0.000638573	0	0.000251946	0.0360899	0.000338396	0	5.85293e-05	0	0.000595467	0.000370771	0.000159785	0.0102541	0.100628	0.000237279	0.0134687	0.000104985
Sneathiella glossodoripedis	0	0	0.0556293	0.00213901	3.87925e-05	0.113743	0.000509997	0.000125996	0.000101896	0.000269035	8.9652e-05	0.0378325	0.000172888	0.000147871	0.000177283	0.00366294	0.0104483	2.10448e-05	0.00509654	0
Filifactor alocis	0	0	0.00175927	0	0	0	0.000372014	0	0	0	0	0.000255803	0	0	0	0	0	0	0	0
Desulfovibrio desulfuricans	0	0.0126795	0	0	0	0	0	0.00379631	0	0.00294769	0	0	0	0	9.3931e-05	0.00355345	0	0	0	0
Pseudomonas oleovorans	0	0.000421115	0	0	0	0	0	0	0	0.00530557	0	0	0	0	0	0	0	0	0	0
Halanaerobium praevalens	0	0	0	0.00371595	3.36957e-05	0	0	0	2.82473e-05	0	0	0	0	0	2.85221e-05	0	0	0	0	0
Nonlabens sediminis	0	0	0	0	0	0	0.000234475	0	0	0	0	0	0	0	0	0	0	0	0	0
Lentisphaera araneosa	0	0	0.011971	0	0	0.0118946	3.44197e-05	0	0	0	9.46076e-06	0.00509089	0	0	0	0	0	0	0	0
Pseudomonas umsongensis	0	0.00023094	0	0	0	0	0	0	0	0.00296311	0	0	0	0	0	0	0	0	0	0
Sporolactobacillus vineae	0	0	0	0	5.4956e-05	0	0.000121246	0	0	0	0	0	0	0	0	0	0	0	0	0
Clostridium butyricum	0.00286683	0	0	0	0	0	0	0.0242864	0	0	8.24536e-05	0	0.000106004	0.000113332	0	0	8.39288e-05	6.45169e-05	0.00390611	0
Bacillus thuringiensis	0	0.00127071	0.00185974	0.000805514	0	0	0	0	0	0	0	0	4.59576e-05	0	0	0.0057937	0	0	0	0
Acinetobacter sp. P8-3-8	0.0174553	0.123279	0	0.0155345	0.000309412	0	0	0.0727231	0.0472777	0.0177813	0.00034763	0	0.0576863	0.00080488	8.81117e-05	0.0238401	0.000663439	0.0483172	0.0286632	0.000135661
Pectobacterium atrosepticum	0	0	0	0	0.000307754	0	0	0	0	0	0	0	0	0	0	0	0	0	0	0
Enterococcus asini	0	0	0	0.000233525	0.00198395	0	0.000282799	0.000708726	1.42014e-05	0	0.000202541	0	0	0	0	0	0.000983215	0	0.000327301	7.30157e-06
Propionibacterium acidifaciens	0.00693402	0.00161883	0.00103465	0	0	0	0	0	0	0	0.000714823	0	0	0	0.000246039	0	0	0	0	0.000355509
Nicotiana tabacum	0	0	0	0	0	0	0	0	0	0	8.18561e-05	0	0	0	0.000127419	0	0	0	0	0.000129762
Arthrobacter sp. JEK-2009	0	0	0	0	0	0	0.000114864	0	0	0	0	0	0	0	0	0	0	0	0	0
Tepidimonas taiwanensis	0	0	0.00211395	0	0	0.0201875	0	0	0	0	0	0.00112259	0	0	0	0	0	0	0	0
Leptotrichia hofstadii	0.00476068	0	0	0	0	0	2.64536e-05	0.0213277	2.34538e-05	0	0	0	0.000176031	9.40999e-05	0	0	3.48432e-05	2.67843e-05	0.00540542	0
Thermococcus thioreducens	0	0	0	0.00173158	0	0	0	0	2.63257e-05	0	0	0	0	0	0	0	0	0	0	0
Streptococcus sp. oral taxon 056	0.00825117	0	0	0.0113238	0.000232339	0	0.000229601	0.0207889	0.000223659	0.000491281	6.32837e-05	0	0.00044097	0.000437548	4.03622e-05	0.00359113	0.0772735	0.000246209	0.00247138	0.000303499
Flavobacterium frigoris	0	0	0	0.00266258	0	0	0	0	4.85759e-05	0	0	0	0	0	3.2699e-05	0	4.81098e-05	0	0	3.33e-05
Rheinheimera baltica	0	0.000972937	0	0	0	0	0	0	0	0.0142607	0	0	0	0	0	0	0	0	0	0
Leptolyngbya sp. PCC 6406	0.0012429	0	0.00793108	0	0	0.00886593	0.000124119	0	0	0	8.83612e-05	0.00499179	0	0	3.50065e-05	0	0	0	0	6.71621e-05
Pseudomonas reactans	0	6.1851e-05	0	0	0	0	0	0	0	0.000551194	0	0	0	0	0	0	0	0	0	0
Burkholderia thailandensis	0	0.000105662	0	0	0	0	0	0	0	0.00247176	0	0	0	0	0	0	0	0	0	0
Dorea longicatena	0	0	0	0.00466765	2.25736e-05	0	5.13512e-05	0	5.67709e-05	0	0	0	0	0	3.82154e-05	0	5.62261e-05	0	0	3.89179e-05
Deinococcus peraridilitoris	0	0	0.00602573	0	0	0.00396337	6.57798e-05	0	0	0	0	0.00308761	0	0	0	0	0	0	0	1.87705e-05
Pseudomonas simiae	0	0.00163453	0	0	0	0	0.000102301	0	0	0.0207296	0	0	0	0	0	0	0	0	0	0
Pseudomonas pseudoalcaligenes	0	0.0311628	0.203775	0	0	0.35355	0.0103153	1.0988e-05	0	0.397775	3.9318e-05	0.120238	0	0	0	0	0	0	0	2.10548e-05
Haemophilus influenzae	0.00881937	2.53083e-05	0.00390534	0.0164536	0.0218951	0	0.00303371	0.000195635	0.00010814	0.0239938	0.0190264	0.00225057	0.000222003	0.000128881	0.0567605	0.00787819	0.00029262	0.000169723	0.00663478	0.000496427
Pyrococcus abyssi	0	0	0.0228158	0	0	0.0286109	0.000256756	0	0	0	0	0.015604	0	0	0	0	0	0	0	0
Streptomyces varsoviensis	0	0	0	0.00590434	2.37954e-05	0	0	0	1.99478e-05	0	0	0	0	0	2.01419e-05	0	2.96347e-05	0	0	4.10243e-05
Tistrella mobilis	0.00312954	0.000390284	0.031217	0	4.94251e-05	0.0687702	0.000244625	0.000293729	2.60817e-05	0.00508262	0.000413141	0.0158881	0.000209011	0.000375523	0.000260641	0.00294764	0.000174165	8.79609e-05	0.00660607	0.00016971
Propionibacterium freudenreichii	0.0249241	0.00779331	0.0139707	0	0	0	0	0	0	0.000554684	0.00322603	0	0	2.19301e-05	0.00101723	0	0	0	0	0.00155625
Klebsiella oxytoca	0.0121381	0	0.0054801	0.0029397	0.0221419	0.00318148	0.00608311	0.000327385	2.59768e-05	4.86208e-05	0.0334668	0	0.000191538	0.000208649	0.000170951	0.00408743	0.000178212	0.000169719	0.00890423	0.000301541
[Eubacterium] cellulosolvens	0	0	0.0153666	0	0	0.0357917	0.000144753	0	0	0	0	0.0107476	0	0	0	0	0	0	0	0
Providencia stuartii	0.000366377	0.00029834	0.00396135	0.0138288	0.0746662	0.00952068	0.0108391	0.000225826	0.000199597	0.00102536	0	0.00183693	0.000307005	0.000251413	0.000202833	0.0182663	0.000373916	0.000103121	0.00515288	0.000136611
Fusobacterium mortiferum	0	0	0	0.00553353	5.47388e-05	0	0	0	7.64798e-05	0	0	0	0	0	3.08895e-05	0	9.08952e-05	0	0	6.29147e-05
Lyngbya sp. PCC 8106	0	0	0.00808229	0.00282825	2.56461e-05	0.0180966	0.000138373	0	2.14993e-05	0	1.14103e-05	0.00681992	0	0	1.1841e-05	0	0	0	0	3.41662e-05
Lactococcus lactis	0.00311711	0	0	0.0191937	0.105632	0	0.000618992	0.0249709	0.000286651	0.0015542	0.000623983	0	0.000760711	0.000228206	0.000157802	0.00688315	0.00104143	0.000402748	0.0164443	0.000187867
Klebsiella pneumoniae	1.4682	0.00166289	2.70746	1.17261	7.70598	3.88704	6.7234	0.0535007	0.056616	0.339636	5.51977	1.7904	0.362839	0.0403038	0.548065	1.28799	0.0533104	0.0216494	1.10735	0.0674897
Aurantimonas manganoxydans	0	0	0.00449754	0	0	0	2.22696e-05	0	0	0	0	0.00119418	0	0	0	0	0	0	0	0
Inquilinus limosus	0.0014908	0	0.0096228	0	0	0.0110308	0.000159668	0	0	0	1.2764e-05	0.00811561	0	0	1.32459e-05	0	0	0	0	2.69787e-05
Truepera radiovictrix	0	0	0.0338129	0	0	0.068025	0.000243103	0	0	0	9.27434e-06	0.0214144	0	0	9.62445e-06	0	0	0	0	1.3979e-05
Pseudopropionibacterium propionicum	0	0.00545323	0	0	0	0	0	0	0	0.000445709	0	0	0	2.37408e-05	0	0	0	0	0	0
Oscillatoria sp. PCC 10802	0.000613681	0	0.307006	0	0	0.549129	0.00304088	0	0	0	2.4618e-05	0.212112	0	0	1.85191e-05	0	0	0	0	1.88595e-05
Streptococcus sp. I-P16	0	0	0	0.000201698	0	0	0	0	4.05289e-05	0	0	0	5.01096e-05	1.23031e-05	1.49736e-05	0.000782962	0.00524764	0	0.000400851	0
Unclassfied	50.9351	48.8597	46.7202	52.2134	50.7584	42.1802	55.0601	32.7971	59.5686	38.1149	45.2906	47.3761	58.3731	43.812	46.4789	47.7904	20.5538	60.5967	48.4977	69.2896
[Haemophilus] parasuis	0	0	0	0	0.000934252	0	0	0	0	0	0	0	0	0	8.40329e-05	0	0.00748004	0	0	0
Streptomyces coelicoflavus	0	0.00192113	0	0.00219433	0	0	0	0	0	0	0	0	0	0	0	0	0	0	0	0
Pseudomonas gingeri	0	0.00208931	0	0	0	0	0.000281967	0	0	0.0326804	0	0	0	0	0	0	0	0	0	0
Fluoribacter gormanii	0	0	0.0042959	0	0	0.00546992	0	0	0	0	0	0.000912513	0	0	0	0	0	0	0	0
Halococcus thailandensis	0	0	0	0.00370693	4.48185e-05	0	0	0	0	0	0	0	0	0	3.79372e-05	0.00198372	0.00965629	0	0.00173183	0
Marinimicrobium agarilyticum	0	0.000147436	0	0	0	0	0	0	0	0	0	0	0	0	0	0	0	0	0	0
Planococcus donghaensis	0	0	0	0	0.000220244	0	0	1.26236e-05	0	0	0	0	0	0	0	0	0	0	0	0
Spirillospora albida	0	0	0.0465246	0	0	0.118033	0.000478055	0	0	0	0	0.0375238	0	0	0	0	0	0	0	0
Streptococcus oralis	0.00296047	0.000104447	0.00973564	0.248168	0.00447754	0.0112693	0.000632857	0.032392	0.004016	0.00658207	6.87114e-06	0.00141	0.00455486	0.00566751	0.00203512	0.110181	1.7491	0.00323628	0.1275	0.00309914
Nodularia spumigena	0.0102838	0	0.0483246	0	0	0.0705011	0.000266001	0	0	0	0.00159989	0.0236785	0	0	0.000884198	0	0	0	0	0.000642629
Pseudacidovorax intermedius	0.00110948	0.000143619	0	0	0	0	0	0	0	0.00356537	0.000132628	0	0	0	0	0	0	0	0	0.000102084
Robinsoniella peoriensis	0	0	0	0	0.000377095	0	0	0	0	0	0.000113611	0	0	0	0	0	0	0	0	0
Acinetobacter junii	0.0692272	0.16885	0	0.0135295	0.000869389	0	0	0.144483	0.0531356	0.0255931	0.00145548	0.000209731	0.0246455	0.0046355	7.52911e-05	0.103591	0.00273275	0.394248	0.125589	0.0001714
Cutibacterium avidum	0.0116751	0.00228328	0.00497393	0	0	0	0	0	0	0.000324698	0.00107821	0	0	0	0.000490957	0	0	0	0	0.000674871
Arthrobacter sp. Chr15	0	0	0	0	0	0	0	0	0	0	4.76631e-05	0	0	0	0	0	0	0	0	5.03716e-05
Bacteroides fluxus	0	0	0	0	0	0	0.000100341	0	0	0	0	0	0	0	0	0	0	0	0	2.28699e-05
[Haemophilus] ducreyi	0	0	0	0.00353531	7.69384e-05	0	0	7.34975e-05	0.000214993	0	0	0	0.000121022	8.62582e-05	0	0.00227026	0.0264779	2.45523e-05	0.000990994	0
Aerococcus urinae	0.0348974	0	0	0	0.000145894	0	0.000385795	0.23174	0.000207987	0.000423201	0.000568561	0	0.00150609	0.00111223	0	0.0331583	0.000396204	0.000759091	0.0415829	0
Caldilinea aerophila	0	0	0.0246818	0.00711714	4.55557e-05	0.0300298	0.000235499	0	6.36493e-05	0	3.06129e-05	0.0168801	0	0	3.36495e-05	0	5.67348e-05	0	0	5.26685e-05
Bacteroides intestinalis	0	0	0.000830055	0.00762103	0	0	0.00106817	0	0	0	0	0.000426338	0	0	0	0	0	0	0	2.38285e-05
Succinimonas amylolytica	0	0	0	0	0.00218339	0	0	0	2.61478e-05	0	0	0	0	0	0	0	0	0	0	0
Streptacidiphilus oryzae	0	0.00157685	0.00424623	0	0	0.0108134	5.04607e-05	0	0	0.000172775	0	0.00180393	0	0	0	0	0	0	0	0
Alkanindiges illinoisensis	0	0	0.00851708	0	0	0.0298229	0.000126517	0	0	0	0	0.0113072	0	0	0	0	0	0	0	0
Alcaligenes faecalis	9.69088	0.000711478	2.35827	0.00424927	0.000872359	0	0.00297057	0.193645	0.000182534	0.00445219	32.5858	0.00272817	0.123297	0.130982	0.179219	3.93509	0.00554502	0.0685765	3.52078	0.271216
Rhodococcus erythropolis	0	0.000662978	0	0	0	0	0	0	0	0	0	0	0	0	0	0	0	0	0	0
Xylella fastidiosa	0	0	0	0	0.000546015	0	0	0	0	0	0	0	0	0	0	0	0	0	0	0
Glutamicibacter arilaitensis	0	0.00293616	0	0	0	0	0	0	0	0.000176004	0	0	0	0	0	0	0	0	0	0
Pseudanabaena sp. PCC 6802	0.0136177	0	0.0171837	0	0	0.0159617	2.97942e-05	0	0	0	0.00193306	0.00372791	0	0	0.000546736	0	0	0	0	0.000933334
Burkholderia contaminans	0.00296419	0	0.00110883	0	0	0	0	0	0	0	0.000184717	0	0	0	0.000132708	0	0	0	0	0.000135148
Tetrasphaera jenkinsii	0	0.000252328	0	0	0	0	0	0	0	0	0	0	0	0	0	0	0	0	0	0
Marvinbryantia formatexigens	0	0	0	0	0	0	0.00028904	0	0	0	0	0	0	0	0	0	0	0	0	0
Bacteroides ovatus	0	0	0.00198556	0	0	0	0.00726978	0	0	0	0	0.00183515	0	0	0	0	0	0	0	0
Listeria monocytogenes	0.127302	0.00172275	0.00375977	0.00530027	0.00849277	0	0.00131378	1.0893	0.00112585	0.00446843	0.0145408	0	0.00682897	0.00642524	0.000183263	0.19081	0.00524572	0.00609809	0.201768	0.00019019
Raoultella planticola	0	0	0	0	0	0	0.000396533	0	0	0	0.000123455	0	0	0	0	0	0	0	0	0
Bradyrhizobium sp. DOA9	0	0	0	0	0	0	0.00120192	0	0	0	0	0	0	0	0	0	0	0	0	0
Actinomyces neuii	0	0.0037003	0	0	0	0	0	0	0	0.000530619	0	0	0	0	0	0	0	0	0	0
Streptococcus mitis	0.0157402	7.10824e-05	0	0.427511	0.0151372	0	0.000482437	0.149597	0.00744775	0.013093	0.000376081	0	0.0107673	0.0114756	0.0039744	0.242509	3.22224	0.00600406	0.23459	0.00608785
Thermus aquaticus	0	0	0	0.00235688	0	0	0	0	1.79161e-05	0	0	0	0	0	0	0	2.66163e-05	0	0	1.84229e-05
Xenorhabdus griffiniae	0	0	0	0	0.000233147	0	0	0	0	0	0	0	0	0	0	0	0	0	0	0
Methanotorris igneus	0	0	0.0140328	0.00581147	4.2158e-05	0.00742346	0.000168036	0	5.30121e-05	0	0	0.00919001	0	0	3.56852e-05	0	7.87551e-05	0	0	3.63411e-05
Rhodobacteraceae bacterium PD-2	0	0.00104049	0	0	0	0	0	0	0	0.0157644	0	0	0	0	0	0	0	0	0	0
Lewinella cohaerens	0	0	0.000811711	0	0	0	2.41152e-05	0	0	0	0	0.00129315	0	0	0	0	0	0	0	0
Lyngbya aestuarii	0	0	0.00199891	0	0	0.00636296	2.96929e-05	0	0	0	2.56148e-05	0.000530747	0	0	0	0	0	0	0	0
Pseudomonas fuscovaginae	0	0.00352662	0.000622541	0	0	0	0.000223939	0	0	0.0428981	0	0	0	0	0	0	0	0	0	0
Aster yellows phytoplasma	0.00378864	0.000766831	0.00361533	0	0	0	0	0	0	0.013588	0.000822497	0	0	0	0.000298421	0	0	0	0	0.000344948
Haliea salexigens	0	0.000148298	0	0	0	0	0	0	0	0.00198236	0	0	0	0	0	0	0	0	0	0
Microcoleus sp. PCC 7113	0	0	0.00485685	0	0	0.00773021	9.01828e-05	0	0	0	0	0.00354636	0	0	0	0	0	0	0	0
Methanocella conradii	0	0	0	0.00571841	7.97749e-05	0	0	0	0.000236295	0	0	0	0	0	0.00010354	0	0.000178832	0	0	3.20916e-05
Nitratireductor aquibiodomus	0.0034604	0	0.00129445	0	0	0	0	0	0	0	0.0129861	0	6.39762e-05	0	8.60689e-05	0.00450051	0	3.89375e-05	0.00078581	0.000175302
Caenispirillum salinarum	0	0	0.00263533	0	0	0	0	0	0	0	0	0.00349865	0	0	0	0	0	0	0	0
Endozoicomonas numazuensis	0	0	0	0.00438866	3.97957e-05	0	0	0	1.66805e-05	0	0	0	0	0	3.36856e-05	0	7.43421e-05	0	0	3.43048e-05
Acidovorax citrulli	0	0.000672387	0	0	0	0	0	0	0	0.00524271	0	0	0	0	0	0	0	0	0	0
Nocardiopsis sp. TP-A0876	0	0.00368338	0	0	0	0	0	0	0	0.000440525	0	0	0	0	0	0	0	0	0	0
Methanocella paludicola	0	0	0.00641882	0	0	0.00454056	6.35658e-05	0	0	0	1.82786e-05	0.00378737	0	0	0	0	0	0	0	0
[Clostridium] josui	0	0	0	0	0	0	0	0	0	0	0	0	0	0	0	0	0.000638792	0	0	0
Lactobacillus ceti	0	0	0	0	0	0	0	0	0	0	0	0	0	0	0	0	0.000529932	0	0	0
Achromobacter sp.	0.033576	0.000134004	0.00897615	0.00857623	1.24429e-05	0	5.82667e-05	0.000759283	8.34476e-05	0.000995548	0.109588	0	0.000472423	0.00053165	0.000551883	0.0114345	0.000132488	0.000135915	0.0107477	0.00119392
Shewanella piezotolerans	0	0.000876438	0	0	0	0	0	0	0	0.0122784	0	0	0	0	0	0	0	0	0	0
Bdellovibrio exovorus	0	0	0.0544446	0	0	0.0738098	0.000495717	0	0	0	0	0.033851	0	0	0	0	0	0	0	1.1704e-05
Candidatus Nitrosopumilus salaria	0	0	0	0.00115701	0	0	0	0	0	0	0	0	0	0	0	0	0.000156794	0	0	0
Legionella israelensis	0	0.00018965	0	0	0	0	0	0	0	0.00434595	0	0	0	0	0	0	0	0	0	0
Cyanothece sp. PCC 8801	0	0	0	0	0	0	0	0	5.45054e-05	0	0	0	0	0.00657542	0	0	0.00011239	8.6395e-05	0.000974748	0
Cellulosimicrobium cellulans	0	0.00148298	0	0	0	0	0	0	0	0.000660788	0	0	0	0	0	0	0	0	0	0
Cupriavidus necator	0.00357329	0	0.000765207	0	0	0	0	0	0	0	0.000442415	0	0	0	0.000107068	0	0	0	0	0.000255295
Lactobacillus harbinensis	0	0	0	0.000727264	0.000158273	0	0	0	0	0	0	0	0	0	0	0	0	0	0	0
Cloning vector pCALc	0.001079	0	0.0016145	0.00594399	0.00928334	0	2.39827e-05	9.08623e-05	5.31577e-05	0.0130379	0.000817212	0	7.97945e-05	4.26552e-05	0.024465	0.00224531	0.000142149	1.21412e-05	0.000980104	0.000218646
Lactobacillus nasuensis	0.00550592	0	0	0	2.15715e-05	0	2.03965e-05	0.038545	1.80836e-05	0.000264006	7.0381e-05	0	0.000373244	0.000145107	0	0.00286434	2.68651e-05	6.19544e-05	0.00416773	0
Acaryochloris marina	0.0184425	4.44893e-05	0.0150005	0	0	0	0	0	0	0	0.00253853	0	0	0	0.00101394	0	0	0	0	0.00168052
Pasteurella multocida	0	0	0	0.00225658	0.00580072	0	0	0.000119008	8.23379e-05	0	0	0	0.000132533	0.000137646	1.38565e-05	0.00362275	0.0236693	3.13433e-05	0.00189765	5.64448e-05
Acetonema longum	0	0	0	0	4.66294e-05	0	0	0	3.90897e-05	0	0	0	0.000146693	0	3.947e-05	0	0.0095238	4.46405e-05	0	4.01955e-05
Acinetobacter bereziniae	0.0336645	0.446505	0	0	0.000206022	0	1.64711e-05	0.25898	0.000196523	0.0562317	0.000554837	0	0.00160742	0.00147095	0	0.0373875	0.00063889	0.0275485	0.045015	1.7765e-05
Pseudomonas aeruginosa	0.0361196	0.0295179	11.1962	0.0810492	0.0611841	16.022	31.5557	0.0013969	0.0181987	0.373604	0.0836872	8.67759	0.00081679	0.00129526	0.040217	0.0276209	0.0289207	0.000936338	0.0218758	0.0422145
Skermanella aerolata	0.000821944	0	0.0107948	0	8.87751e-05	0.0210474	9.57089e-05	0.00054325	7.00431e-05	0.00086919	8.94491e-05	0.00407462	0.000340065	0.000135242	3.27101e-05	0.00577837	0.000210714	0.00022697	0.0110982	0
Acaryochloris sp. CCMEE 5410	0.0115243	0	0.00636964	0.00183124	3.32108e-05	0	4.45393e-05	0	0	0	0.0012819	0.00278642	0	0	0.000541413	0	4.13606e-05	0	0	0.000808179
Coprococcus comes	0	0	0	0	0	0	0	0	0	0	0.000103634	0	0	0	0	0	0	0	0	0
Enterococcus columbae	0.00247535	0	0	0	0	0	1.83397e-05	0.0123958	3.252e-05	0	0	0	0	6.52373e-05	0	0.000858501	0.000386496	3.71379e-05	0.00149898	0
Lysinibacillus sphaericus	0.0105742	0	0.000524713	0	4.60785e-05	0	8.87359e-05	0.121956	0.000114466	0.000292317	0.000141029	0	0.000564546	0.000739356	0	0.0179251	0.000213223	0.000419277	0.0180012	0
Serratia proteamaculans	0	0	0	0	0	0	8.39394e-05	0	0	0	0	0	0	0	0	0	0	0	0	0
Hyalangium minutum	0	0	0.00810861	0.00840471	2.90334e-05	0.0181483	3.79552e-05	0	6.08472e-05	0.000697498	0	0.00506287	0	0	0.000122878	0	3.6158e-05	0	0	7.50822e-05
Acinetobacter johnsonii	0.0294204	0.55643	0	0	0.000175331	0	0	0.214872	0.0042677	0.0657568	0.000564636	0	0.00747019	0.00142181	9.91758e-06	0.0318632	0.000460621	0.00358323	0.0386649	3.09857e-05
Akkermansia muciniphila	0	0	0.00629656	0	0	0.0133622	2.4942e-05	0	0	0	0	0.0015604	0	0	0	0	0	0	0	0
Yersinia ruckeri	0.0016572	0	0.00123983	0.00119289	0.0120062	0	0	9.64601e-05	6.44443e-06	0	7.94385e-05	0	6.58124e-05	6.46398e-06	3.47998e-05	0.000617291	6.94758e-05	3.03832e-05	0.00083596	4.02078e-05
Nostoc sp. PCC 7107	0.00363663	0	0.00181382	0	0	0	0	0	0	0	0.000255674	0	0	0	9.64822e-05	0	0	0	0	0.000196511
Pelosinus fermentans	0	0	0	0	0	0	0	0	0	0	0	0	0	0	0	0	0.000439639	0	0	0
Microbacterium indicum	0	0	0	0	0	0	0	0	1.11846e-05	0	0.000174122	0	0	0.000224371	0	0	1.6616e-05	0	0	0
Leucobacter komagatae	0	0.00171113	0	0	0	0	0	0	0	0	0	0	0	0	0	0	0	0	0	0
Prevotella intermedia	0	0	0.0314283	0	0	0.0911303	0.000232696	0	0	0	0	0.0252552	0	0	0	0	0	0	0	0
Rhizobium gallicum	0	0.000115794	0	0	0	0	0	0	0	0.00232181	0	0	0	0	0	0	0	0	0	0
Rahnella aquatilis	0	0	0	0.000837311	0.00239926	0	0.000635315	0	0	0	0	0	0	0	0	0	1.54963e-05	0	0	0
Alishewanella agri	0	0.000634572	0	0	0	0	0	0	0	0.00752231	0	0	0	0	0	0	0	0	0	0
Pseudomonas sp. GM60	0	0.000879706	0	0	0	0	0	0	0	0.00968708	0	0	0	0	0	0	0	0	0	0
Vibrio variabilis	0	0	0	0	0	0	5.01707e-05	0	0	0	0	0	0	0	0	0	0	0	0	0
Edwardsiella ictaluri	0	0	0	0	0	0	0	0	5.15984e-05	0	0	0	0	0	0	0	0.00329616	0	0	0
Idiomarina baltica	0	0.98847	0	0	0	0	0	0	0	12.63	0	0	0	0	0	0	0	0	0	0
Desulfurobacterium sp. TC5-1	0	0	0.00745785	0	0	0.007122	6.64698e-05	0	0	0	0	0.00752476	0	0	0	0	0	0	0	0
Staphylococcus gallinarum	0.00485764	0	0	0	0.00113909	0	5.66864e-05	0	0	0	6.19306e-06	0	1.19429e-05	0.00317359	0	0	9.4558e-06	7.26877e-05	0	0.00106813
Caballeronia glathei	0.0030684	0.000352207	0	0	0	0	0	0	0	0	5.88341e-05	0	0	0	0	0	0	0	0	0
Parabacteroides goldsteinii	0	0	0	0	0	0	0.000487516	0	0	0	0	0	0	0	0	0	0	0	0	0
Elioraea tepidiphila	0	0	0.0166418	0	0	0.0176968	6.3262e-05	0	0	0	0	0.00805198	0	0	0	0	0	0	0	0
Lactobacillus paralimentarius	0	0	0	0	0.000175707	0	0	0	0	0	0	0	0	0	0	0	0	0	0	0
Leifsonia xyli	0	0.0204825	0	0	0	0	0	0	0	0.00168229	0.000119917	0	0	4.94474e-05	0	0	4.47403e-05	0	0	0
Desulfospira joergensenii	0	0	0.00347445	0.0055209	1.05395e-05	0.00315999	1.47461e-05	0	6.18474e-05	0	3.81627e-05	0.00263581	0	0	4.88863e-05	0	7.87551e-05	0	0	5.45117e-05
Veillonella sp. oral taxon 780	0	1.55386e-05	0	0.0169509	0.000194098	0	0	0.000186014	0.000135659	0	0	0	0.000254032	0.000438222	0.00021256	0.00690835	0.100936	0.000213308	0.0109527	0.00019724
Calothrix sp. PCC 7103	0	0	0.00402096	0	0	0.0177225	4.59458e-05	0	0	0	0	0.00328505	0	0	0	0	0	0	0	0
Marinomonas sp. S3726	0	0.000652411	0	0	0	0	0	0	0	0.00695158	0	0	0	0	0	0	0	0	0	0
Pseudomonas entomophila	0	0.000255047	0.00548208	0	0	0.0139605	0.0148535	0	0	0.00243523	0	0.00232895	0	0	0	0	0	0	0	2.96967e-05
Thiothrix lacustris	0	0	0.00568721	0	0	0.0120691	2.81603e-05	0	0	0	0	0.00251677	0	0	0	0	0	0	0	0
Burkholderia ubonensis	0.0102816	0.000606967	0.00461528	0.00243193	8.82097e-05	0	0	0.000138529	7.39468e-05	0.012554	0.0254903	0	0.000114052	0.000121936	0.000188555	0.00106975	3.66186e-05	9.25531e-05	0.00280176	0.000208343
Pontibacter korlensis	0	0	0.0121425	0	0	0.0262937	0.00014167	0	0	0	2.8539e-05	0.00833868	0	0	0	0	0	0	0	8.65077e-06
Amycolatopsis taiwanensis	0	0.00146046	0	0	0	0	0	0	0	0.000591596	0	0	0	0	0	0	0	0	0	0
Acinetobacter sp. CIP 101934	0.174299	5.28856	0	0	0.001267	0	1.37692e-05	1.75685	0.00117411	0.691279	0.00324384	0.00068669	0.00967234	0.0079713	0	0.223951	0.00347213	0.00467637	0.240338	6.00409e-05
Burkholderia sp. A1	0	0	0.00462011	0	0	0	0.0104866	0	0	0	0	0.00392553	0	0	0	0	0	0	0	2.50274e-05
Azoarcus sp. BH72	0.0244269	0	0.00587289	0	0	0	0	0.000367003	0	0	0.0648446	0	0.000252638	0.00022623	0.000353212	0.00707147	0	0.000152521	0.00727272	0.000540297
Clostridium lundense	0	0.00114048	0	0	0	0	0	0	0	0	0	0	0	0	0	0.00803518	0	0	0	0
Pseudomonas lundensis	0	0.000271218	0	0	0	0	0	0	0	0.0012085	0	0	0	0	0	0	0	0	0	0
Streptococcus porci	0	0	0	0.000596898	0.000148782	0	8.77357e-05	1.21372e-05	4.25729e-06	0	0	0.000392059	0	8.54042e-06	0	0	0.00495063	4.86184e-06	0	0
Corynebacterium halotolerans	0	0.00488299	0	0	0	0	0	0	0	0.000333318	0.000124682	0	0	0	0	0	0	0	0	0
Lactobacillus helveticus	0	0.000245014	0.00174904	0.00121211	0	0	0	0	0	0	4.4826e-05	0	0	0	0	0	0	0	0	0
[Clostridium] asparagiforme	0	0	0	0	0.000229517	0	0	0	0	0	0.000167801	0	0	0	0	0	0	0	0	0
Ralstonia pickettii	0	0.000122507	0	0	0	0	0	0	0	0.00204701	0	0	0	0	0	0	0	0	0	0
Carnobacterium inhibens	0.0199955	0	0	0	0.00223349	0.000686752	0.000130147	0.159422	0.000123741	0.000481448	0.00030331	0	0.000916116	0.000828666	0	0.0299362	0.000313891	0.00035362	0.0308666	0
Melissococcus plutonius	0.00368209	0	0	0	0.00296781	0	5.45606e-05	0.030552	0	0.000353109	0.000254947	0	0.000272299	9.70405e-05	0	0.00383106	6.30505e-05	2.76213e-05	0.00668921	0
Leptotrichia goodfellowii	0	0	0	0	0.000903892	0	0	0	0	0	0	0	0	0	0	0	0	0	0	0
Staphylococcus hominis	0.0106634	0	0.00285138	0.0128985	0.000197979	0	9.89762e-06	0.00769471	8.54078e-05	0	0.000671765	0.0433444	0.000640791	0.0936772	0.000255972	0.0108159	0.000489781	0.00127505	0.008256	0.0451863
Methanosarcina barkeri	0	0	0.00256628	0	0	0	0	0	0	0	0	0.00102209	0	0	0	0	0	0	0	0
Pseudomonas sp. S9	0	0.000646573	0	0	0	0	0	0	0	0.0133366	0	0	0	0	0	0	0	0	0	0
Pseudomonas caeni	0	0.000183037	0	0	0	0	0	0	0	0.00222431	0	0	0	0	0	0	0	0	0	0
Photorhabdus luminescens	0.0337969	0	0.0101706	0.0060404	0.0462363	0.00406088	0.00722318	0.000816785	0.000130201	0	0.0954502	0.00199057	0.000569999	0.000670993	0.000587409	0.0165311	0.000317915	0.00022928	0.0115733	0.000881885
Clostridioides difficile	0	0	0	0	0.00332746	0	0.00045517	0.0048784	6.34407e-05	0	0.000312422	0	0.000181532	0	1.46349e-05	0	0	0	0	0
Staphylococcus caprae	0.0143651	0	0.0118067	0.0648853	0.000599937	0	0	3.59778e-05	0.000663202	0	0.00231489	0	1.69261e-05	0.00700147	0.00156178	0.000476278	0.00160534	0.000185546	0.00149897	0.292841
Bacteroides gallinarum	0	0	0.00082078	0	0	0	0.000365769	0	0	0	0	0	0	0	0	0	0	0	0	0
Bacteroides stercoris	0	0	0	0	0	0	0.000835006	0	0	0	0	0	0	0	0	0	0	0	0	0
Desulfovibrio alkalitolerans	0	0	0.00950936	0	0	0.00302704	7.06286e-05	0	0	0	0	0.0030299	0	0	0	0	0	0	0	0
Agrobacterium tumefaciens	0	0.000179178	0	0.00550362	0.000446739	0	0	0	0	0.00295872	0	0	0	0	0	0	6.21527e-05	0	0	6.45301e-05
Brevibacterium album	0	0.00593919	0	0	0	0	0	0	0	0	0	0	0	0	0	0	0	0	0	0
Blautia hydrogenotrophica	0	0	0	0	0.000338191	0	0	0	0	0	0	0	0	0	0	0	0	0	0	0
Staphylococcus lugdunensis	0.0671701	0.00077117	0.00265517	0.0210376	0.000815134	0	0.000128378	0.0403471	0.000843057	0.00312613	0.00171471	0.00154203	0.00380415	0.793533	0.000520908	0.107332	0.0226182	0.0027986	0.0902137	0.0826759
Methylovulum miyakonense	0	0	0.00379147	0	0	0.0241382	5.63206e-05	0	0	0	0	0.00402683	0	0	0	0	0	0	0	0
Anaerolinea thermolimosa	0	0	0.00930976	0	0	0.00370438	9.50759e-05	0	0	0	0	0.00339888	0	0	0	0	0	0	0	0
Acidovorax sp. KKS102	0	0.000137224	0	0	0	0	0	0	0	0.0011006	0	0	0	0	0	0	0	0	0	0
Streptococcus sp. oral taxon 431	0	2.66571e-05	0.000825391	0.0476862	0.000926802	0	0.000232955	0.00119957	0.000910063	0.000931218	0	0.000438314	0.00126406	0.00144303	0.000364531	0.0242737	0.368757	0.000576455	0.0240077	0.000604774
Clostridium colicanis	0	0	0	0	0.000246861	0	0	0	0	0	0	0	0	0	0	0	0	0	0	0
Bacillus cereus	0.0206847	0	0.701233	0.0133083	0.000954308	0.36766	0.00265647	0.223414	0.000275806	0.00140214	0.000455391	0.149995	0.00103072	0.00408484	6.12018e-05	0.0448495	0.00181794	0.000740468	0.0290007	0.000183179
Pseudomonas sp. GM67	0	0.00353761	0	0	0	0	0	0	0	0.049165	0	0	0	0	0	0	0	0	0	0
Advenella mimigardefordensis	0	0	0	0	0.00198715	0	0	0	0	0	0	0	0	0	0	0	0	2.92676e-05	0	0
Thermosphaera aggregans	0	0	0.00954024	0.00844101	4.95046e-05	0.00809832	0.000103925	0	7.08161e-05	0	0	0.00692384	0	0	2.09519e-05	0	4.62396e-05	0	0	1.06685e-05
Austwickia chelonae	0	0.00245673	0	0	0	0	0	0	0	0.000491281	0	0	0	0	0	0	0	0	0	0
Pseudomonas sp. GM78	0.00225722	0.000643778	0	0	0	0	0	0.000152064	0	0.00557889	0.00356544	0	0	0	1.10071e-05	0.00460447	0	5.07978e-05	0	0
Colwellia piezophila	0	4.80283e-05	0	0	0	0	0	0	0	0.00128403	0	0	0	0	0	0	0	0	0	0
Streptomyces xinghaiensis	0	0	0	0	0	0	0	0	0	0	0.00366629	0	0	0	0	0.00179231	0	0	0	3.49066e-05
Gallaecimonas pentaromativorans	0	0.000672728	0.00314267	0	0	0.0050019	2.33414e-05	0	0	0.00847135	0	0.00292053	0	0	0	0	0	0	0	0
Burkholderia sp. BT03	0	6.70871e-05	0	0	0	0	0	0	0	0.00134518	0	0	0	0	0	0	0	0	0	0
[Eubacterium] siraeum	0.000663439	0	0	0	0	0	0	0	0	0	0.00013993	0	0	0	7.92066e-05	0	0	0	0	8.06626e-05
Microbacterium gubbeenense	0	0.000413461	0	0	0.000161661	0	0	0	0	0	0	0	0	0	0	0.000795032	0	0	0	0
Wolbachia endosymbiont of Culex pipiens	0	0	0.00544147	0	0	0.00692856	8.08305e-05	0	0	0	0	0.00577925	0	0	0	0	0	0	0	0
Marinobacter hydrocarbonoclasticus	0	0.00212222	0	0	0	0	0	0	0	0.0259393	0	0	0	0	0	0	0	0	0	0
Kerstersia gyiorum	0.0232953	0	0.00564291	0	0	0	8.71227e-06	0.000515773	0	0	0.0873747	0	0.000357655	0.00028109	0.000520499	0.0118955	0	0.000194852	0.00961956	0.000911827
Corynebacterium testudinoris	0	0	0	0	0	0	0	0	0	0	0	0	0	0.000309051	0	0	0	0	0	0
Erwinia billingiae	0	0	0	0.00120827	0.00452866	0	0	0	0	0	0	0	2.29788e-05	2.45672e-05	1.23656e-05	0.000646592	0.000109161	0	0	0
Pseudomonas fulva	0	0.000340217	0	0	0	0.0102786	0.00455671	0	0	0.00656882	0	0.00342944	0	0	0	0	0	0	0	0
Microbacterium sp. B24	0	0.00200669	0	0	0	0	0	0	0	0.000474768	0	0	0	0	0	0	2.4156e-05	0	0	0
Aquabacterium parvum	0	0.000140883	0	0	0	0	0	0	0	0.00251099	0	0	0	0	0	0	0	0	0	0
Pseudomonas synxantha	0	0.0102159	0	0	0	0	0.000228084	0	0	0.143592	0	0	0	0	0	0	0	0	0	0
Desulfurispirillum indicum	0.00587958	0	0.00351903	0.00533472	0.0165855	0	0.00718763	0.000316876	4.63459e-05	0.000338308	0.0215326	0.000934369	8.69617e-05	0	9.35935e-05	0.00734095	6.88518e-05	2.64635e-05	0.00427255	0.000142971
Acinetobacter pittii	0.18512	0.0854865	0	0.132676	0.00391469	0	0	0.0625862	0.469921	0.0223869	0.00361558	0	0.457279	0.0116064	0.000805923	0.274496	0.00744248	0.938545	0.321526	0.00141402
Palaeococcus ferrophilus	0	0	0.0662172	0.00356835	0	0.124146	0.000451495	0	1.80836e-05	0	1.32584e-05	0.0425129	0	0	6.85373e-05	0	2.68651e-05	0	0	5.12021e-05
Enterococcus durans	0.00658986	0	0.000400326	0.00108347	0.00266584	0	0.000844548	0.0478795	4.21643e-05	0	0.000233937	0.000212588	0.000243668	0.000364716	0	0.00548519	7.71694e-05	5.9321e-05	0.00778163	1.72266e-05
Pedobacter sp. BAL39	0	0	0.00227195	0	0	0.00964284	6.74977e-05	0	0	0	0	0.00321731	0	0	0	0	0	0	0	0
Carnobacterium gallinarum	0	0	0	0.000474893	0.000682222	0	0	0.00496446	6.83724e-06	0.000283906	0	0	0.000218934	0.000292883	0	0.00513375	0.000607865	1.1104e-05	0.000896376	0
Staphylococcus hyicus	0.00351722	0	0.00175426	0.00753031	8.02146e-05	0	0	3.24254e-05	0.000103967	0	0.000486513	0	0	0.000723047	0.000186628	0	0.000240262	0.00017331	0	0.0487173
[Clostridium] citroniae	0	0	0	0	0.000236734	0	0	0	0	0	0	0	0	0	0	0	0	2.26636e-05	0	0
Nesterenkonia alba	0	0.0015039	0	0	0	0	0	0	0	0	0	0	0	0	0	0	0	0	0	0
Burkholderia mallei	0	0	0.000874522	0	0	0	0	0	0	0	0	0.000928808	0	0	0	0	0	0	0	0
Magnetospirillum gryphiswaldense	0	0	0.00671523	0	0	0.0117902	3.22129e-05	0	0	0	0	0.00319831	0	0	0	0	0	0	0	1.4684e-05
Persephonella sp. IF05-L8	0	0	0	0.00239007	6.50184e-05	0	0	0	1.81685e-05	0	0	0	0	0	1.83452e-05	0	5.39824e-05	0	0	5.60473e-05
Comamonas sp. E6	0	1.94769e-05	0	0	0	0	0	0	0	0.00232282	0	0	0	0	0	0	0	0	0	0
Pseudomonas sp. Y2-1-1	0	0.000130046	0	0	0	0	0	0	0	0.00202811	0	0	0	0	0	0	0	0	0	0
Acidipropionibacterium acidipropionici	0.00479806	0.00459608	0.00461528	0	0	0	0	0	0	0	0.00048628	0	0	0	0.000245499	0	0	0	0	0.000381963
Marinobacter sp. ELB17	0	0.000567314	0	0	0	0	0	0	0	0.0049293	0	0	0	0	0	0	0	0	0	0
Propionibacterium sp. 409-HC1	0.0728089	0.00161217	0.0478072	0	0	0	0	0	0	0.000291224	0.00875901	0	0	0	0.00447067	0	0	0	0	0.00470386
Desulfovibrio vulgaris	0	0	0.00897981	0	0	0.00476412	4.44637e-05	0	0	0	0	0.00317908	0	0	0	0	0	0	0	0
Edaphobacter aggregans	0	0	0.00277207	0.00436715	0	0	0.00675316	0	5.691e-05	0	0	0.00147207	0	0	0	0	5.6364e-05	0	0	5.85199e-05
Phycicoccus jejuensis	0	0.000771257	0	0	0	0	0	0	0	0	0	0	0	0	0	0	0	0	0	0
Shewanella sediminis	0	0	0	0.000762103	0	0	0	0	0	0	0	0	0	0	0	0	0	0	0	0
Aphanizomenon flos-aquae	0	0	0.00218468	0	0	0.00347716	0	0	0	0	0	0.00290037	0	0	0	0	0	0	0	0
Thauera sp. 63	0	0	0.00428516	0	0	0	1.81869e-05	0	0	0	0	0.000975248	0	0	0	0	0	0	0	0
Actinomyces europaeus	0	0.00179888	0	0	0	0	0	0	0	0.00023346	0	0	0	0	0	0	0	0	0	0
Janthinobacterium sp. Marseille	0	3.70745e-05	0	0	0	0	0	0	0	0	0	0	0	0	0	0	0	0	0	0
Gemmata sp. Wa1-1	0	0	0.0057335	0	0	0.0174111	5.15533e-05	0	0	0	0	0.00359221	0	0	0	0	0	0	0	0
Turneriella parva	0	0	0.0108008	0.00448657	5.81695e-05	0.00525481	0.00014755	0	6.82105e-05	0	0	0.00745885	0	0	5.9205e-05	0	5.77801e-05	0	0	3.99935e-05
Streptococcus sp. oral taxon 058	0	0	0.000350644	0.0207601	0.000251642	0	0.000281267	0.000415652	0.00031673	0.000499131	0	0	0.000437568	0.000543099	0.000120081	0.0112878	0.138056	0.000356733	0.0169945	0.000168551
Bacillus halodurans	0.00180993	0	0	0	0	0	2.01145e-05	0.0173143	0	0.000130178	5.2056e-05	0	0.000167311	0	0	0.00282474	2.64937e-05	2.03659e-05	0.00328809	0
Pectobacterium wasabiae	0	0	0	0	0.000307754	0	0	0	0	0	0	0	0	0	0	0	0	0	0	0
Acinetobacter sp. GG2	0.00535924	1.64775e-05	0	0.00570612	0.000188972	0	0	0.000606032	0.0288091	0.000220263	0.000132119	0	0.0311542	0.000378326	6.85531e-05	0.0135419	0.000526723	0.031806	0.0156473	7.75703e-05
Brevibacterium mcbrellneri	0	4.77569e-05	0	0	0	0	0	7.47433e-05	2.18637e-05	0	0.00012764	0	0	0.00013158	0	0	0	0	0	0
Citricoccus sp. CH26A	0	0.00318209	0	0	0	0	0	0	0	0.000834536	0	0	0	0	0	0	0	0	0	0
Megasphaera sp. BV3C16-1	0	0	0	0.00846203	9.41726e-05	0	0	0.00025129	0.00018514	0	0	0	0.000185484	0.000288258	0.000138312	0.00517471	0.0521813	0.000151675	0.00276022	0.000135058
Streptococcus australis	0	0	0	0.0226428	0.000378705	0	0	0.000593129	0.000222685	0.000894194	1.48829e-05	0	0.000438018	0.000821362	0.000186174	0.0122104	0.16581	0.000218175	0.0105794	0.000371979
Burkholderia anthina	0	0.00020617	0	0	0	0	0	0	0	0.00241147	0	0	0	0	0	0	0	0	0	0
Cellvibrio sp. BR	0	0.000486686	0	0	0	0	0	0	0	0.00582094	0	0	0	0	0	0	0	0	0	0
Herbaspirillum sp. B39	0	0	0	0	0	0	0	0.000111173	0	0	0.00560061	0	0	0	0	0.001717	0	3.71379e-05	0	0
Myxococcus xanthus	0	0	0.265262	0.00244752	2.21938e-05	0.509305	0.00286263	0	5.58156e-05	0	0	0.177423	0	0	0	0	2.764e-05	0	0	1.91315e-05
Budvicia aquatica	0	0	0	0	0	0	6.06229e-05	0	0	0	0	0	0	0	0	0	0	0	0	0
Pseudomonas corrugata	0	0.00127581	0	0	0	0	0	0	0	0.0144427	0	0	0	0	0	0	0	0	0	0
Candidatus Brocadia sinica	0	0	0	0.00395955	0.00455167	0	0	0	0.000103197	0	0	0	0	0	4.67467e-05	0.000768132	5.11033e-05	1.66143e-05	0	7.07441e-05
Prevotella ruminicola	0	0	0	0	0	0	0.000175597	0	0	0	0	0	0	0	0	0	0	0	0	0
Cronobacter dublinensis	0	0	0.000735825	0.00280791	0.00382418	0	0.000983731	0	2.58423e-05	0	0	0.00039075	4.84895e-05	1.29603e-05	3.00579e-05	0	8.26155e-05	7.37798e-06	0	6.64333e-06
Pseudomonas libanensis	0	0.0100649	0.000484883	0	0	0	0.000446569	0	0	0.133311	0	0	0	0	0	0	0	0	0	0
Enterococcus sp. C1	0	0	0.00163244	0	0.000166701	0	0	0	0	0	0.000514695	0	0	0	0	0	0	0	0	0
Pseudomonas trivialis	0	0.028596	0.00868319	0	0	0.0243237	0.0294473	0	0	0.365032	0	0.00700887	0	0	0	0	0	0	0	1.88149e-05
Bacteroides graminisolvens	0	0	0.0012133	0	0	0	0.00150644	0	0	0	0	0.000245345	0	0	0	0	0	0	0	0
Shewanella sp. W3-18-1	0	0	0.00186191	0	0	0.0024295	0.00167763	0	0	0	0	0.000393047	0	0	0	0	0	0	0	0
Kordiimonas gwangyangensis	0	0	0.00945835	0	0	0.0040144	7.4933e-05	0	0	0	0	0.00368334	0	0	0	0	0	0	0	1.70788e-05
Pseudomonas poae	0	0.000962917	0	0	0	0	0	0	0	0.0125226	0	0	0	0	0	0	0	0	0	0
Moritella dasanensis	0	0	0.0315695	0	0	0.0463813	0.000216439	0	0	0	0	0.0174094	0	0	0	0	0	0	0	0
Acinetobacter haemolyticus	0.0438005	0.235256	0	0.0190751	0.00055658	0	0	0.168596	0.0623469	0.0288666	0.000663875	0	0.0669695	0.00217879	0.000107257	0.0563171	0.00106499	0.102926	0.0689554	0.000268853
Janibacter hoylei	0	0.00273479	0	0	0	0	0	0	0	0	0	0	0	0	0	0	0	0	0	0
Clostridium perfringens	0	0	0	0.00631097	7.63026e-05	0	0	0	3.19825e-05	0.000257979	6.36985e-05	0	0	6.90672e-05	3.22936e-05	0.228754	0.000216633	0	0.00171999	0
Arthrobacter sp. TB 23	0	0.00206212	0	0	0	0	0	0	0	0.000455624	0	0	0	0	0	0	0	0	0	0
Cronobacter malonaticus	0	0.000138573	0	0	0	0	0	0	0	0.00154364	0	0	0	0	0	0	0	0	0	0
Cronobacter universalis	0	0.000150946	0	0	0.000992754	0	0	0	0	0.00121066	0	0	0	0	0	0	0	0	0	0
Pseudomonas sp. PAMC 25886	0	0.008782	0	0	0	0	0	0	0	0.108357	0	0	0	0	0	0	0	0	0	0
Clostridium botulinum	0	0	0	0	2.2853e-05	0	0	0.000196479	1.91578e-05	0	0	0	0.000215682	3.84319e-05	0	0.00903587	0.000142305	2.18783e-05	0.00264919	0
Vibrio cyclitrophicus	0	0	0	0	0.00100982	0	0	0	0	0	0	0	0	0	0	0	0	4.60355e-05	0	0
[Oscillatoria] sp. PCC 6506	0	0	0.0212032	0	0	0.0416074	7.33588e-05	0	0	0	0	0.0115305	0	0	0	0	0	0	0	0
Symbiobacterium thermophilum	0	0	0.0039708	0	0	0.0151679	2.35938e-05	0	0	0.00245641	0	0.00210864	0	0	0	0	0	0	0	0
Prevotella stercorea	0	0	0	0	0	0	9.09344e-05	0	0	0	0	0	0	0	0	0	0	0	0	0
Enterococcus hirae	0.00145107	0	0	0.00190207	0.00699882	0	0.000378083	6.26523e-05	1.53952e-05	0	0.00372686	0	5.36549e-05	1.91213e-05	6.14361e-05	0.00182691	0.000282479	2.86299e-05	0.000270271	4.90068e-05
Arcanobacterium haemolyticum	0	0.00198208	0	0	0	0	0	0	0	0	0	0	0	0.000169998	0	0	0	0	0	0
Methanothermococcus okinawensis	0.000496531	0	0.0124445	0	0	0.016555	0.00014899	0	0	0	9.52056e-06	0.00729895	0	0	0	0	0	0	0	1.00616e-05
Pseudomonas congelans	0	0.000229493	0	0	0	0	0	0	0	0.00306773	0	0	0	0	0	0	0	0	0	0
Paenibacillus sp. IHB B 3084	0	0	0	0	7.89112e-05	0	0	0	0	0	0	0	0	0	0	0	0	0	0	0
Proteus hauseri	0	0	0.00375718	0.00691522	0.0353277	0.00467706	0.0104363	0.000126042	0.000117925	0	0	0.00242089	0.000113755	0.000104475	5.38736e-05	0.00176254	0.000111539	4.64751e-05	0.00367263	0.000116987
Listeria seeligeri	0.00332844	0	0	0	5.77038e-05	0	5.45606e-05	0.0251698	0	0	3.191e-05	0	0.000307682	6.57902e-05	0	0.00692621	4.87214e-05	0.000187263	0.00151169	0
Marinobacter adhaerens	0	0.000229254	0	0	0	0	0	0	0	0.00332151	0	0	0	0	0	0	0	0	0	0
Oxalobacteraceae bacterium AB_14	0	0	0	0	0	0	0	0	0	0.00132416	0	0	0	0	0	0	0	0	0	0
Agreia bicolorata	0	0.00134316	0	0	0	0	0	0	0	0	0	0	0	0	0	0	0	0	0	0
Parabacteroides johnsonii	0	0	0.0010333	0	0	0	0.00154813	0	0	0	0	0.000152681	0	0	0	0	0	0	0	0
Arthrobacter sp. W1	0	0.00297036	0	0	0	0	0	0	0	0.000197543	0	0	0	0	0	0	0	0	0	0
Thermobispora bispora	0	0	0	0.00546048	3.04707e-05	0	0	0	8.94032e-05	0	0	0	0	0	2.57923e-05	0	3.7948e-05	0	0	2.62664e-05
Lachnospiraceae bacterium 7_1_58FAA	0	0	0	0	7.56772e-05	0	9.54065e-05	0	0	0	0	0.000426338	0	0	0	0	0	0	0	0
Streptomyces phaeochromogenes	0	0	0.0110693	0	0	0.0320327	0.000298962	0	0	0	2.57903e-05	0.0117564	0	0	0	0	0	0	0	0
Neisseria flavescens	0	0	0	0	0	0	0	0	0	0	0	0	0	0	0	0	0.00047124	0	0.000974748	0
Desulfosarcina sp. BuS5	0.000556311	0.000727138	0.00915647	0	0	0.0211979	7.41901e-05	0	0	0.00607499	5.3334e-05	0.0068516	0	0	2.2139e-05	0	0	0	0	0
Oenococcus oeni	0	0	0	0	0.000207142	0	4.00445e-05	0.011591	0	0	3.45448e-05	0	6.66174e-05	0	0	0.00187452	0	4.05451e-05	0.00327301	0
Haemophilus parainfluenzae	0	0	0	0	0	0	0	0	0	0.000532994	0	0	0	0	0	0	0	0	0	0
Vulcanisaeta moutnovskia	0	0	0.0019854	0	0	0.00631997	0	0	0	0	0	0.00184506	0	0	0	0	0	0	0	0
Verrucomicrobium spinosum	0	0	0.000337746	0	0	0.0129015	0	0	0	0	0	0.000538068	0	0	0	0	0	0	0	0
Oscillibacter valericigenes	0	0	0	0	0.000104127	0	0	0	0	0	0	0	0	0	0	0	0	0	0	0
Mobilicoccus pelagius	0	0.0125018	0	0	0	0	0	0	0	0.000990337	0	0	0	0	0	0	0	0	0.000388625	0
Acholeplasma hippikon	0	0	0.0206203	0	0	0.0164097	0.000127627	0	0	0	0	0.0114064	0	0	0	0	0	0	0	0
Geobacter lovleyi	0	0	0.00769738	0	0	0.0042613	6.9599e-05	0	0	0	0	0.00337671	0	0	0	0	0	0	0	0
Veillonella sp. ACP1	0	0	0	0.00399387	3.86302e-05	0	0	6.91922e-05	8.90558e-05	0	0	0	3.0382e-05	4.87233e-05	3.2699e-05	0.00213727	0.0315119	4.62281e-05	0.00223907	4.16251e-05
Xanthomonas euvesicatoria	0	0	0.00314267	0	0	0.0050019	2.33414e-05	0	0	0	0	0.00125166	0	0	0	0	0	0	0	0
Brevibacterium ravenspurgense	0	0.00309502	0	0	4.80865e-06	0	0	0	0	0.00041196	0	0	0	0	0	0	0	0	0	0
Catenibacterium mitsuokai	0	0	0	0	0	0	4.84983e-05	0	0	0	0	0	0	0	0	0	0	0	0	0
Staphylococcus chromogenes	0	0	0	0	0	0	0	0	0	0	0	0	0	0.00229764	0	0.000916248	0	0.000435996	0	0
Synechococcus sp. PCC 7335	0.000944124	0	0.0922857	0	0	0.139539	0.000940719	0	0	0	0.000298896	0.0520618	0	0	0.000169076	0	0	0	0	0.000134344
Methanoregula boonei	0	0	0.0227698	0	0	0.027612	0.000209384	0	0	0	1.38944e-05	0.0181375	0	0	0	0	0	0	0	0
Rhizobium etli	0	0.0118308	0	0.0010121	0.007521	0	0	0.00368673	2.30808e-05	0.00372165	4.70673e-05	0	7.21799e-06	0.000120191	1.16527e-05	0.00336646	4.57187e-05	1.75722e-05	0.00070926	1.58225e-05
Pseudomonas mandelii	0	0.00187567	0.00500862	0	0	0	0.0142602	0	0	0.0195882	0	0.00265977	0	0	0	0	0	0	0	0
Bacteroides finegoldii	0	0	0	0	0	0	0.000612212	0	0	0	0	0	0	0	0	0	0	0	0	0
Calothrix parietina	0	0	0.0197291	0	0	0.0485885	0.000150755	0	0	0	0	0.0134084	0	0	0	0	0	0	0	0
Cyanobium gracile	0	0	0.0194027	0	0	0.0385529	0.000156687	0	0	0	0	0.0151347	0	0	0	0	0	0	0	0
Xanthomonas pisi	0	0	0.0106701	0	0	0.0313527	0.000109731	0	0	0	0	0.00697384	0	0	0	0	0	0	0	0
Natronococcus amylolyticus	0	0	0.00321722	0	0	0.00682741	3.18602e-05	0	0	0	0	0.00341693	0	0	0	0	0	0	0	0
Simonsiella muelleri	0.0030212	0	0	0	7.10201e-05	0	0	0.000305297	0	0	0	0	0.000223425	0.000238869	0	0.00314343	0	0.0210092	0.00548858	0
Thermanaerothrix daxensis	0	0	0.00667585	0.00702471	1.4988e-05	0.00935448	2.3722e-05	0	5.02582e-05	0	0	0.00561489	0	0	3.80603e-05	0	7.46639e-05	0	0	5.16799e-05
Frankia alni	0	0.00131709	0	0	0	0	0	0	0	0	0	0	0	0	0	0	0	0	0	0
Aneurinibacillus migulanus	0.0010731	0	0.00080284	0	0	0	0	0	0	0	0.000123455	0	0	0	2.13526e-05	0	0	0	0	4.34902e-05
Ralstonia solanacearum	0.00933139	0.000589159	0.00074959	0	0	0	0.000767067	0.000375267	0	0.00842869	0.0359665	0.000308379	0.000165331	2.89673e-05	0.000155343	0.0015248	0	8.24517e-05	0.00157569	0.000243671
Salmonella phage FSL SP-004	0.00116545	0	0.000871927	0.00528723	6.84912e-05	0	0	0	3.445e-05	0	0.000245811	0	0	0	0.0296137	0.0036378	0.000136478	0	0	0.000224355
Luteibacter rhizovicinus	0	0	0	0	0	0	0	0	0	0	8.89461e-05	0	0	0	0	0	0	0	0	0
Pseudomonas sp. CB1	0	0.000605717	0	0	0	0	0	0	0	0.0101298	1.38944e-05	0	0	0	0	0	0	0	0	0
Xanthomonas vesicatoria	0	0.000142466	0	0	0	0	0	0	0	0.001587	0	0	0	0	0	0	0	0	0	0
Proteus vulgaris	0.00121221	6.50834e-05	0.0171325	0.172103	1.01893	0.0307604	0.058526	0.00289873	0.00225915	0.00321365	4.11755e-05	0.0158436	0.00347473	0.0031521	0.00129404	0.20178	0.00557859	0.00161099	0.079014	0.00194012
Corynebacterium accolens	0.00061754	0	0	0	0	0	0	0	0	0	0	0	0	0.00364444	0	0	0	2.21524e-05	0	0
Enterococcus silesiacus	0.000856992	0	0	0.00107701	0.00581566	0	0.000433802	5.94908e-05	0	0	0.00936536	7.99384e-05	4.6568e-05	5.18492e-05	4.21121e-05	0.00125609	1.33082e-05	2.95164e-05	0.00114398	6.94635e-05
Sphaerobacter thermophilus	0	0	0.0504077	0	0	0.0636546	0.000550809	0	0	0	1.94323e-05	0.0327635	0	0	0	0	0	0	0	0
Thermocrispum municipale	0	0.00204185	0	0	0	0	0	0	0	0.000381739	0	0	0	0	0	0	0	0	0	0
Pseudomonas fragi	0	6.50229e-05	0	0.000258157	0.00115174	0	0	0	0	0.00391136	0	0	7.3644e-06	0	3.96301e-06	0.000207224	0	0	0	4.03586e-06
Nocardia otitidiscaviarum	0	0.00191841	0	0	0	0	0	0	0	0	0	0	0	0	0	0	0	0	0	0
Gemella haemolysans	0	0	0	0	0	0	0	1.07035e-05	6.26194e-06	0	0	0	0	0.000132328	0	0.00116093	0.00129082	0	0.000288639	0
Moraxella bovoculi	0	0.00014765	0	0	0	0	0	0	0	0.00172699	0	0	0	0	0	0	0	0	0	0
Catelliglobosispora koreensis	0	0.00175944	0	0	0	0	0	0	0	0.000511288	0	0	0	0	0	0	0	0	0	0
Pediococcus pentosaceus	0	0	0	0	0	0	0	0	0	0	0	0	0	0	0	0	0.00048177	0	0	0
Algoriphagus marincola	0	0	0	0.00404036	4.88498e-05	0	0	0	0.000102378	0	0	0	0	0	2.06747e-05	0	6.08373e-05	0	0	0.000126329
Fusobacterium periodonticum	0	0	0	0	0	0	0.000290069	0	0	0	0	0.000246898	0	0	0	0	0	0	0	0
Carnobacterium sp. 17-4	0.00394525	0	0.0009927	0	0.000260808	0	0.000196424	0.0760978	7.77462e-05	0	8.43536e-05	0	0.000454431	0.000346432	0	0.0164195	7.6655e-05	0.000207434	0.00916535	0
Mastigocoleus testarum	0	0	0	0.00348688	0	0	0	0	1.76707e-05	0	0	0	0	0	7.13704e-05	0	2.62517e-05	0	0	7.26823e-05
Pseudomonas syringae group genomosp. 7	0	7.19555e-05	0.00398877	0.00378784	0	0.00423238	0.01266	0	2.3035e-05	0.000961861	1.70379e-05	0.00353031	0	0	2.32591e-05	0	3.4221e-05	0	0	1.80061e-05
Nocardia higoensis	0	0.00132832	0	0	0	0	0	0	0	0.000403553	0	0	0	0	0	0	0	0	0	0
Staphylococcus sp. AL1	0	0	0	0	0	0	0	0.000131003	5.07163e-05	0	1.76779e-05	0	7.80785e-05	0.0163299	0	0.00292505	2.7247e-05	2.46894e-05	0.00156473	0
Pectobacterium carotovorum	0.000962637	0	0	0	0.00329736	0	0.000563158	0.0114786	0	0	5.53733e-05	0	0.000112682	3.80551e-05	0	0	3.28521e-05	4.69176e-05	0.00262322	0
Pseudomonas sp. SHC52	0	0.000187523	0	0	0	0	0	0	0	0.00308518	0	0	0	0	0	0	0	0	0	0
Rhodomicrobium vannielii	0.00290214	0	0.00217123	0	0	0	0	0	0	0	0.000166938	0	0	0	5.77467e-05	0	0	0	0	0.00021563
Spirulina subsalsa	0.00103357	0	0.0162163	0	0	0.0351016	0.000192709	0	0	0	5.94534e-05	0.0111949	0	0	0	0	0	0	0	4.1888e-05
Actinomyces turicensis	0	0.00260353	0	0	0	0	0	0	0	0	0	0	0	0	0	0	0	0	0	0
Actinoalloteichus spitiensis	0	0.00178584	0	0	2.16728e-05	0	0	0	0	0	0	0	0	0	0	0	0	0	0	0
Halotalea alkalilenta	0	0.00177336	0	0	0	0	0	0	0	0.023333	0	0	0	0	0	0	0	0	0	0
Streptococcus henryi	0	0	0	0	0	0	0	0	0	0	0	0	0	0	0	0	0.000958187	0	0	0
Yersinia pestis	0.00183961	0	0.00221706	0.0126943	0.0350373	0	0.00391455	0.000272705	0.000206677	0.00481478	0.0019244	0	0.000183465	0	0.0227891	0.00731496	0.000257057	7.85064e-05	0.00435973	0.000310233
Trichormus azollae	0	0	0.0283428	0	0	0.051555	0.000189029	0	0	0	0	0.0181227	0	0	0	0	0	0	0	0
Paraburkholderia sacchari	0	8.05045e-05	0	0	0	0	0	0	0	0.00107614	0	0	0	0	0	0	0	0	0	0
Riemerella columbina	0	0	0.0100987	0	0	0.00829584	6.77471e-05	0	0	0	8.34896e-06	0.00518979	0	0	0	0	0	0	0	0
Alkaliphilus metalliredigens	0	0	0.00156298	0	0	0.0049753	2.32173e-05	0	0	0	0	0.00248999	0	0	0	0	0	0	0	0
Bacillus flexus	0.00744882	0	0	0	3.24051e-05	0	6.18174e-05	0.0581889	2.71654e-05	0	5.37912e-05	0	0.00035144	0.000414932	0	0.00850508	9.91228e-05	0.000124092	0.00740316	0
Thermobaculum terrenum	0	0	0.0793228	0	0	0.127958	0.00066793	0	0	0	0	0.0518764	0	0	0	0	0	0	0	0
Phycisphaera mikurensis	0	0	0.00517779	0.00489505	3.22819e-05	0.00824102	3.84568e-05	0	0.000108248	0	0	0.0017185	0	0	4.09881e-05	0	0.000201018	0	0	0.000139138
Yersinia aldovae	0	0	0	0	0.00295651	0	0	3.71617e-05	0	0	0	0	0	4.36137e-05	2.19524e-05	0	0	0	0	4.47119e-05
Veillonella montpellierensis	0	0	0	0.00537934	7.19691e-05	0	0	0.00013259	0.000120569	0.000125829	0	0	0.000145549	8.64503e-05	0.000113039	0.00182025	0.0391021	1.96856e-05	0.00238368	7.97644e-05
Neisseria macacae	0	0	0	0	0	0	0	0	0	0	0	0	0	0	0	0	0.000275407	0	0	0
Bordetella sp. FB-8	0	0.000181839	0	0	0	0	0	0	0	0.00159148	0	0	0	0	0	0	0	0	0	0
Ktedonobacter racemifer	0	0	0	0.00334924	4.04939e-05	0	0	0	1.69732e-05	0	0	0	0	0	6.85531e-05	0	2.52155e-05	0	0	5.23599e-05
Chlamydia psittaci	0.00426908	6.92867e-05	0.111111	0.00734521	1.89193e-05	0	0.000675112	0	1.58602e-05	0.00503553	4.76631e-05	0.0019164	9.19152e-05	8.43831e-05	0	0.00739364	0	0	0.0019389	0
Megasphaera sp. UPII 199-6	0	0	0	0.00297711	0.000139794	0	0	0.000232097	0.000137803	0	0	0	0.000181215	9.48465e-05	2.2851e-05	0.00238975	0.0377253	0.000133832	0.00217932	9.51595e-05
Tetrasphaera australiensis	0	0.00421737	0	0	0	0	0	0	0	0.00042801	0	0	0	0	0	0	0	0	0	0
Olsenella uli	0	0	0	0	0	0	0	0	7.52163e-06	0	0	0	0	0	0	0	0.000676039	4.29486e-06	0.000173352	0
Pseudomonas ficuserectae	0	0.000135093	0	0	0	0	0	0	0	0.00296061	0	0	0	0	0	0	0	0	0	0
Paenibacillus durus	0	0	0	0	0.000121482	0	0.000114864	0	0	0	0	0.000513288	0	0	0	0	0	0	0	0
Simiduia agarivorans	0	0	0.0025331	0	0	0.00537561	0	0	0	0	0	0.00179356	0	0	0	0	0	0	0	0
Streptomyces incarnatus	0	0.00472366	0	0	0	0	0	0	0	0.000586478	0	0	0	0	0	0	0	0	0	0
Microcoleus vaginatus	0.0114988	0	0.0290046	0	0	0.0509144	0.000224799	0	0	0	0.00156344	0.0139575	0	0	0.000592274	0	0	0	0	0.000755491
Streptococcus sinensis	0	0	0	0.00639386	0.00015556	0	0.00127542	0.000248948	0.000157878	0.000275597	0	0.000338481	3.88602e-05	0.000225484	6.05037e-05	0.00419999	0.0676008	0.000148993	0.00354477	9.23205e-05
Magnetospirillum magneticum	0	0	0	0	0.000835032	0	0	0	0	0	0	0	0	0	0.000147057	0	1.96216e-05	0	0	0
Pseudoalteromonas flavipulchra	0	0	0	0	0.000659472	0	0	0.00230992	0.000696169	0.00328821	0	0	0.00272779	0.00197162	0	0.0540538	0.00152093	0.0015199	0.0594596	0
Streptococcus sp. C150	0	0	0	0.000320583	0	0	0	0	1.94956e-05	0	0	0	0	0	0	0.000514668	0.00185362	0	0.000449317	0
Bacillus stratosphericus	0	0	0.105661	0	0	0.201806	0.00124069	0	0	0	1.28951e-05	0.0745463	0	0	1.33819e-05	0	0	0	0	0
Ornithinimicrobium pekingense	0	0.00221128	0	0	0	0	0	0	0	0.000582447	0	0	0	0	0	0	0	0	0	0
Staphylococcus xylosus	0.00824699	0	0.00333206	0.0237556	0.000294727	0	0	0.0384483	0.000237627	0.00034661	0.000691625	0	0.000422185	0.0249142	0.000621495	0.0118009	0.000489649	7.09231e-05	0.00885586	0.0994678
Streptococcus salivarius	0.00231033	0	0	0.0342272	0.000548224	0	0.000102702	0.0312154	0.000528506	0.000341667	6.64479e-05	0	0.000594997	0.00130664	0.00042425	0.0104477	0.21808	0.000599928	0.0137178	0.000470031
Lactobacillus ruminis	0	0	0	0	6.59472e-05	0	0	0	0	0	0	0	0	0	0	0	0	0	0	0
Clostridium arbusti	0	0	0	0.00496855	5.54511e-05	0	0	0	3.48638e-05	0	0	0	0	0	3.5203e-05	0	8.63232e-05	0	0	9.56001e-05
Fimbriimonas ginsengisoli	0	0	0.00205962	0	0	0.00437082	0	0	0	0	0	0.00182289	0	0	0	0	0	0	0	0
Bordetella pertussis	0.250663	2.63142e-05	0.074306	0	4.27254e-05	0	0.000112875	0.00574429	0	0	0.818428	0	0.00335587	0.00378838	0.00536559	0.100244	0.000171806	0.00150597	0.0961179	0.00694904
Enterococcus haemoperoxidus	0.00694673	0	0.00149994	0.00156831	0.0170702	0	0.00191259	0.000276084	2.22391e-05	0	0.0235717	0.000240926	0.000124157	7.48204e-05	0.000150386	0.00433868	0.000736014	8.25999e-05	0.00321825	0.000243191
Aquitalea magnusonii	0	0.000116112	0	0	0	0	0	0	0	0.00306976	0	0	0	0	0	0	0	0	0	0
gamma proteobacterium IMCC1989	0.0119419	0	0	0	0	0	0	0.0245819	0	0	2.54418e-05	0	0.000245314	5.24543e-05	0	0.00138056	7.76909e-05	2.98609e-05	0.00602631	0
Acinetobacter lwoffii	0.281517	1.40815	0	0	0.00186714	0	0	2.81613	0.00332288	0.185213	0.0052396	0	0.0167802	0.0128624	0	0.389941	0.00534038	0.0247257	0.431109	7.77218e-06
Leptolyngbya sp. PCC 7375	0.00114173	0	0.00620115	0	0	0.00911061	0	0	0	0	6.56753e-05	0.00202649	0	0	0	0	0	0	0	0
Lentzea albidocapillata	0	0.00150946	0	0	0	0	0	0	0	0	0	0	0	0	0	0	0	0	0	0
Desulfovibrio termitidis	0.0056108	0	0.00167908	0	0	0	0	0.000151195	0	0	0.0125871	0	4.14931e-05	4.43614e-05	6.69862e-05	0.00116756	0	5.05076e-05	0	2.27392e-05
Brenneria goodwinii	0	0	0.00766441	0	0	0.0150864	0.000501239	0	0	0	0	0.0061805	0	0	0	0	0	0	0	0
Salisaeta longa	0	0	0.00489732	0	0	0.00519642	7.27475e-05	0	0	0	2.09188e-05	0.00390099	0	0	0	0	0	0	0	0
Staphylothermus marinus	0	0	0	0.00659437	2.39187e-05	0	0	0	6.01536e-05	0	0	0	0	0	0.000121478	0	5.95764e-05	0	0	6.18553e-05
Archaeoglobus profundus	0	0	0.0403407	0.00880295	8.87751e-05	0.0284793	0.000353186	0	0.000135364	0	0	0.0282911	0	0	0.000119982	0	0.000270935	0	0	0.000162024
Desulfotignum balticum	0	0	0.0146759	0.00601646	3.35731e-05	0.0119154	2.78016e-05	0	1.40723e-05	0	0	0.00676235	0	0	4.26276e-05	0	6.27177e-05	0	0	8.68223e-05
Streptococcus gordonii	0	5.4083e-05	0	0.08152	0.00132576	0	0.000519625	0.00213552	0.00113164	0.00245891	2.3747e-05	0	0.00154213	0.00195765	0.000562372	0.0362526	0.55277	0.000787722	0.0314246	0.00105572
Pseudoalteromonas sp. BSi20439	0	0.00244103	0	0	0	0	0	0	0	0.0297608	0	0	0	0	0	0	0	0	0	0
Thalassolituus oleivorans	0	0.00109975	0	0	0	0	0	0	0	0.0175509	0	0	0	0	0	0	0	0	0	0
Cycloclasticus sp. PY97M	0	3.61238e-05	0	0	0	0	0	0	0	0.000965767	0	0	0	0	0	0	0	0	0	0
Thermotalea metallivorans	0	0	0	0.00417906	5.51201e-05	0	0	0	3.46556e-05	0	0	0	0	0	2.33285e-05	0	0.000655336	8.66551e-06	0	6.7196e-05
Collimonas fungivorans	0	4.97234e-05	0	0	0	0	0	0	0	0.00159086	0	0	0	0	0	0	0	0	0	0
Herbaspirillum lusitanum	0	0	0	0	0	0	0.000484983	0	0	0	0	0	0	0	0	0	0	0	0	0
Helicobacter typhlonius	0	0	0	0.00166006	2.00709e-05	0	0	0	3.36511e-05	0	0	0	0	0	0	0	4.99924e-05	0	0	8.65077e-05
Veillonella sp. 3_1_44	0	0	0	0.0257315	0.000339431	0	0	0.000575463	0.000313239	0.00113134	0	0	0.000669481	0.000567436	0.000287194	0.0158819	0.185517	0.000218822	0.00933917	0.000426776
Legionella wadsworthii	0	0	0	0.00424238	5.12923e-05	0	0	0	4.29987e-05	0	0	0	0	0	2.17085e-05	0	0.000159698	0	0	8.84301e-05
Prevotella sp. oral taxon 317	0	0	0	0.00858576	0	0	0	0	0	0	0	0	0	0	0	0	0	0	0	0
Thermosynechococcus elongatus	0	0	0.0222996	0	0	0.0473052	0.000197409	0	0	0	0	0.0114291	0	0	0	0	0	0	0	0
Loktanella vestfoldensis	0	0.000152502	0	0	0	0	0	0	0	0.000582447	0	0	0	0	0	0	0	0	0	0
[Eubacterium] nodatum	0	0	0	0	0	0	0	0	0	0	0	0	0	0	0	0	0.000209059	0	0	0
Citrobacter sedlakii	0	0	0	0	0	0	0.00112377	0	0	0	0	0.00039887	0	0	0	0	0	0	0	4.55304e-06
cyanobacterium PCC 7702	0	0	0.0238674	0	0	0.0667583	0.00024323	0	0	0	0	0.0237926	0	0	0	0	0	0	0	0
Actinoplanes awajinensis	0	0.000868456	0	0	0.000138489	0	0	0	0	0.000773937	0	0	0	0	0	0	0	0	0	0
Methyloversatilis universalis	0	0	0.0147522	0	0	0.0364175	0.000178887	0	0	0	7.71595e-06	0.00991236	0	0	0	0	0	0	0	0
Elizabethkingia anophelis	0	0	0.0041977	0.00276677	0	0	0	0	2.80426e-05	0	0	0.000891655	5.26181e-05	0.000225021	0	0.00296121	0.0147061	0	0.0012926	5.76718e-05
Cutibacterium acnes	2.11853	0.00926371	1.40716	0.000226865	0.000160998	0.00320364	0	0	0	0.00194816	0.284548	0	0	3.23468e-05	0.128074	0	1.65205e-05	7.95095e-05	0	0.152407
[Eubacterium] infirmum	0.00446313	0	0	0	3.4972e-05	0	3.3067e-05	0.0179902	0	0	5.70513e-05	0	0.00011002	0.000117625	0	0.00464371	0	3.34804e-05	0.00405407	0
Lacinutrix mariniflava	0	0	0.00820017	0	0	0.00870098	6.09049e-05	0	0	0	0	0.00362883	0	0	0	0	0	0	0	0
Fischerella muscicola	0.001162	0	0.0136173	0	0	0.0119407	0.000148591	0	0	0	0.000237077	0.00663999	0	0	4.34732e-05	0	0	0	0	2.07258e-05
Streptococcus sp. C300	0	0	0	0.027251	0.000463753	0	2.4182e-05	0.000836425	0.000706006	0.000971357	1.04304e-05	0	0.000627199	0.000824255	0.000156173	0.0147672	0.241848	0.000247284	0.0223194	0.000288039
Pseudomonas sp. TJI-51	0	0	0	0	0	0	0.000320356	0	0	0.00155497	0	0	0	0	0	0	0	0	0	0
Peptoniphilus sp. oral taxon 375	0.0116753	0	0	0	7.44206e-05	0	0.000125887	0.0757969	7.55501e-05	0.000192168	0.000182108	0	0.000499373	0.000125153	0	0.0161078	0.000185366	8.23647e-05	0.0095246	0
Cylindrospermum stagnale	0.00295305	0	0.100929	0	0	0.188627	0.00101345	0	0	0	0.000244768	0.069466	0	0	0.000224628	0	0	0	0	0.000198837
Acidovorax sp. CF316	0	2.51577e-05	0	0	0	0	0	0.000160035	0	0.000336294	0.00737894	0	0	0	6.30246e-05	0	0	0	0.00287708	0.000160458
Escherichia coli	3.18197	0.0603248	5.42905	11.4904	18.6814	0.37272	0.369608	0.0875544	0.480186	25.7595	1.93901	0.172415	0.135951	0.064065	47.6551	4.49972	0.267315	0.0335316	1.56653	0.341614
Cyanobacterium aponinum	0	0.000240141	0.0460853	0	0	0.0858603	0.000446764	0	0	0.00235406	0	0.0278277	0	0	0	0	0	0	0	4.15785e-05
Pontibacillus marinus	0	0	0.00785067	0	0	0.00714012	6.66389e-05	0	0	0	0	0.00952914	0	0	0	0	0	0	0	0
Shewanella woodyi	0	0.000565516	0	0	0	0	0	0	0	0.00517229	0	0	0	0	0	0	0	0	0	0
Bacillus selenatarsenatis	0.056108	0	0	0	0.00068695	0	2.59812e-05	0.00618167	0.00078319	0.00504441	0.00150167	0	0.0039332	0.783903	0	0.104594	0.00171105	0.00231493	0.105116	0
Sanguibacter keddieii	0	0.000314738	0	0	0	0	0	0	0	0	0	0	0	0	0	0	0	0	0	0
Pseudomonas putida	0.00926352	0.00825758	0.0996747	0	1.21802e-05	0.10622	0.0767211	0.000143958	0	0.094914	0.0163232	0.0519366	0	0	0.000165332	0.00139947	0	3.02699e-05	0.00143854	0.000225705
Hyperthermus butylicus	0	0	0.0270197	0	0	0.0376292	0.000200683	0	0	0	0	0.0197292	0	0	0	0	0	0	0	2.28699e-05
Pseudomonas coronafaciens	0	7.41489e-05	0.00299836	0	0	0	0.00757168	0	0	0.00234279	0	0.00159224	0	0	0	0	0	0	0	0
Pseudoalteromonas arctica	0	0.000553957	0	0	0	0	0	0	0	0.00713074	0	0	0	0	0	0	0	0	0	0
Geobacter metallireducens	0	0	0.00337746	0	0	0.00895935	3.34471e-05	0	0	0	0	0.00403551	0	0	0	0	0	0	0	0
Streptococcus sp. oral taxon 071	0	0	0	0.0171327	0.000289823	0	0	0.000452933	0.000280114	0.000731898	0	0	0.000132024	0.000454861	0.00021146	0.00511371	0.116633	0.000205143	0.00829574	0.000117572
Corynebacterium striatum	0.000880618	0	0	0	2.63789e-05	0	0	0	0	0	0.000421076	0	0	0.00323572	0	0	0	3.71379e-05	0.00101931	1.43142e-05
Tatumella saanichensis	0	0	0.00708047	0	0	0	0.0161447	0	0	0	0	0.00563999	0	0	0	0	0	0	0	0
Ruminococcus sp. JC304	0	0	0	0.0019732	0	0	0	0	2.99991e-05	0	0	0	0	0	3.02909e-05	0	0	0	0	3.08477e-05
Arthrobacter rhombi	0	0.0522069	0	0	0	0	0	0	0	0.00502646	0	0	0	5.52544e-05	0	0	2.04595e-05	0	0	0
Eggerthia catenaformis	0	0	0	0	2.50886e-05	0	5.13512e-05	0	0	0	0.000163712	0	0	0	0	0	0	0	0	0
Synechococcus sp. PCC 6312	0.0232553	0	0.00998796	0	0	0	0	0	0	0	0.00231208	0	0	0	0.000942605	0	0	0	0	0.00118683
Mogibacterium timidum	0	0	0.000246097	0	0	0	0.000270518	0	0	0	0	0	0	0	0	0	0	0	0	0
Actinobacillus pleuropneumoniae	0.00690391	0.0185569	0.00172171	0.0134231	0.0452073	0	5.11506e-05	0.00723491	0.000211634	0.00441386	0.0100165	0	0.0205359	0.000151626	0.0322829	0.0494845	0.000381778	0.000120843	0.00557434	0.000326431
Rhizobium sullae	0.00190658	0	0.00855843	0	2.24093e-05	0.00454056	0.000127132	3.21106e-05	0	0.000274259	0.000201064	0.00113621	7.0498e-05	0.000113057	7.58743e-05	0.00099186	5.58167e-05	2.14535e-05	0.00346367	0.000193173
Pseudomonas sp. GM17	0	0.000181135	0	0	0	0	0	0	0	0.00161421	0	0	0	0	0	0	0	0	0	0
Marinobacterium litorale	0	0.0012748	0	0	0	0	0	0	0	0.0185398	0	0	0	0	0	0	0	0	0	0
Variovorax sp. WDL1	0.001162	0.00033367	0	0	0	0	0	0	0	0.00148677	6.68411e-05	0	0	0	4.62429e-05	0	0	0	0	0
Klebsiella sp. 4_1_44FAA	0.0113699	0	0.0432824	0.00902428	0.070406	0.0368353	0.0997505	0.000426579	0.000107562	0.000205445	0.043356	0.0255917	0.00039557	0.00041166	0.000266845	0.0150312	0.000475786	0.000140407	0.0144547	0.000639873
Rheinheimera texasensis	0	0.000161934	0	0.00332977	2.6839e-05	0	0	0	7.87476e-05	0.00086586	0	0	0	0	2.27182e-05	0	8.35628e-05	0	0	0
Oceanibaculum indicum	0	0.000966669	0.00989793	0.0577114	0.000451464	0.0113133	0.000126101	0	0.000473081	0.0101294	0	0.00600435	0	0	0.000353202	0	0.00125657	0	0	0.000566032
Cardiobacterium valvarum	0.00380577	0	0	0	0.000125249	0	0	0.000128193	4.49986e-05	0.000218982	2.9189e-05	0	2.81446e-05	0.00012036	0	0.00237585	6.68503e-05	0.0160675	0.00345696	0
Jejuia pallidilutea	0	0	0	0.00478978	4.96377e-05	0	0	0	4.16116e-05	0	0	0	0	0	2.10082e-05	0	6.18185e-05	0	0	6.41832e-05
Actinomyces graevenitzii	0	0.00276065	0	0	0	0	0	0	0	0.000217716	0	0	0	0	0	0	0	0	0	0
Marinobacter daepoensis	0	6.30819e-05	0	0	0	0	0	0	0	0.00126487	0	0	0	0	0	0	0	0	0	0
Lactobacillus ingluviei	0	0	0	0	0	0	0	0	0	0	0	0	0	0	0	0	0.00015751	0	0	0
Waddlia chondrophila	0	0	0.0399895	0	0	0.0393314	0.000314502	0	0	0	1.84578e-05	0.0326278	0	0	1.10695e-05	0	0	0	0	4.20526e-05
Acinetobacter sp. CIP 56.2	0	0.0131887	0	0	0	0	0	0.00796961	0	0.00340346	0	0	0	0	0	0	6.92665e-05	0	0	0
Propionibacterium sp. 434-HC2	0.0567771	0	0.0274679	0	0	0	0	0	0	0	0.00669939	0	0	0	0.00324012	0	0	0	0	0.00412638
Idiomarina xiamenensis	0	0.000323731	0	0	0	0	0	0	0	0.00480829	0	0	0	0	0	0	0	0	0	0
Bacillus sp. 2_A_57_CT2	0.00142303	0	0	0	0	0	0	0.0001438	0	0	0.00540251	0	5.26181e-05	0	2.83154e-05	0.0014806	0	0	0	2.88359e-05
Treponema primitia	0	0	0.00950497	0	0.000171681	0.0345788	7.2613e-05	0	0	0	0	0.00677806	0	0	0	0	0	0	0	7.35556e-06
Clostridium kluyveri	0	0	0	0	0.000109912	0	0.00021702	0	0	0	0	0	0	0	0	0	0	0	0	1.672e-05
Bavariicoccus seileri	0	0	0	0	0	0	9.18916e-06	0.000499229	0	0	0.000195242	0	1.09853e-05	1.63437e-05	0	0.000430154	0.00198741	6.68595e-06	0	0
Yersinia enterocolitica	0	0.000244357	0.00123929	0.00231064	0.02497	0	0.00350631	9.12285e-05	1.88775e-05	0.0032402	0	0.000979236	8.20151e-05	0.000179776	2.32895e-05	0.00224531	6.23102e-05	1.07791e-05	0.00307515	2.80236e-05
Pseudomonas psychrophila	0	0.0017832	0	0	0	0	0	0	0	0.0246771	0	0	0	0	0	0	0	0	0	0
Pontibacter actiniarum	0	0	0.0097604	0	0	0.00654095	4.57851e-05	0	0	0	0	0.00518314	0	0	0	0	0	0	0	1.39138e-05
Acinetobacter tandoii	0.0231477	0.568644	0	0	0.000211295	0	0	0.140623	0.000144751	0.072994	0.000376176	0	0.0009395	0.00109412	0	0.0199219	0.000340375	0.030001	0.0257573	0
Morococcus cerebrosus	0	0	0	0	0	0	0	3.09102e-05	0	0	0	0	0	0	0	0	0.00134285	0	0	0
Methylococcus capsulatus	0	0.000126542	0	0	0	0	0	0	0	0.00169154	0	0	0	0	0	0	0	0	0	0
Bacteroides sp. HPS0048	0	0	0	0	0	0	0.000410656	0	0	0	0	0	0	0	0	0	0	0	0	0
Marinilabilia salmonicolor	0	0	0	0.00600038	4.58194e-05	0	0	0	4.80134e-05	0	0	0	0	0	4.84805e-05	0	0.000128392	0	0	9.87433e-05
Sulfuritalea hydrogenivorans	0	0	0	0.006285	7.12393e-05	0	0	0	2.38881e-05	0	0	0	0	0	4.82411e-05	0	0.000124209	0	0	6.14098e-05
Fodinicurvata sediminis	0	0	0.0339332	0	0	0.049854	0.000376662	0	0	0	9.55681e-06	0.0278218	0	0	4.95879e-06	0	0	0	0	1.00999e-05
Pseudonocardia sp. P2	0	0.00163455	0	0	0	0	0	0	0	0.000936421	0	0	0	0	0	0	0	0	0	0
Thermithiobacillus tepidarius	0	0.000139335	0	0	0	0	0	0	0	0.0004139	0	0	0	0	0	0	0	0	0	0
Anoxybacillus tepidamans	0	0	0	0.0189275	0.000153877	0	0	0	0.000228224	0	0	0	0	0	0.00015029	0	0.000339051	0	0	0.000153052
Desulfotomaculum alkaliphilum	0.00876687	0	0	0	1.3739e-05	0	1.29906e-05	0.0504377	3.45525e-05	0.000336294	0.000100858	0.000232202	0.000237721	0.000184839	0	0.00729726	6.84419e-05	0.000118377	0.0100869	0
Microbacterium sp. XT11	0	0.00375276	0	0	0	0	0	0	0	0.000485863	0	0	0	0	0	0	0	0	0	0
Neisseria sp. GT4A_CT1	0	0	0	0	0	0	0	0	0	0	0	0	0	0	0	0	0.00136048	0	0	0
Pseudomonas xanthomarina	0	0.000286407	0	0	0	0	0	0	0	0.0048148	0	0	0	0	0	0	0	0	0	0
Enterococcus sp. GMD5E	0	0	0	0.00125499	0.000648661	0	0.00014262	0	0	0	0	0	0	0	0	0	0	0	0	0
Burkholderia cepacia	0.00167844	0	0	0.00734257	0	0	0	0.000215546	3.72104e-05	0	0.00621127	0	3.49101e-05	0.00011197	0.000104368	0.003711	0.028331	9.67927e-05	0.00562198	0.000163681
Bacteroides sp. 3_1_19	0	0	0	0	0	0	8.85724e-05	0	0	0	0	0	0	0	0	0	0	0	0	0
Bacteroides salanitronis	0	0	0	0	0	0	0.000353907	0	0	0	0	0.000301235	0	0	0	0	0	0	0	0
Comamonas badia	0	0.00016794	0	0	0	0	0	0	0	0.000561232	0	0	0	0	0	0	0	0	0	0
Selenomonas infelix	0	0	0	0.00111641	0	0	0	0.000134056	0	0	0	0	6.36956e-05	6.80986e-05	0	0.00234854	0.0144771	3.87668e-05	0	3.49066e-05
Bacteroides sp. 2_1_22	0	0	0	0	0	0	8.314e-05	0	0	0	0	0	0	0	0	0	0	0	0	0
Dermabacter hominis	0	0.0336816	0	0	0	0	0	0	0	0.00418615	6.64874e-05	0	0	0.000253149	0	0	0	5.44262e-06	0	0
Staphylococcus succinus	0.00188825	0	0	0.00367129	0	0	0	0	0	0	7.24112e-05	0	0	0	0	0	0.00016584	0	0	0.013239
Pseudomonas alcaligenes	0	0.000997972	0.0352411	0	0	0.0519178	0.105429	9.75631e-06	0	0.0122564	0	0.0280921	0	0	0	0	4.64009e-05	1.17721e-05	0	8.41648e-05
Paenibacillus ginsengihumi	0	0	0	0	7.26977e-05	0	0	0	0	0	0	0	0	0	0	0	0	0	0	0
Paenibacillus sp. IHB B 3415	0.000861456	0	2.99785	0.0264406	0.000179221	4.85299	0.0262561	0	0.000256109	0	0.000340532	2.06232	0	0	0.000448805	0	0.000607427	0	0	0.000536377
Brachybacterium paraconglomeratum	0	0.466828	0	0	0	0	2.59812e-05	1.41644e-05	2.26309e-05	0.0519601	5.12058e-05	0.000162881	0	0.000140178	0	0	9.14618e-05	5.86474e-05	0	0
Lactobacillus reuteri	0.00957941	0	0.00298617	0.04708	0.0111169	0	0.000266149	0.00123691	0.000849486	0.00114832	0.0136993	0.0396442	0.00138732	0.000788947	0.000365338	0.029901	0.329056	0.000592848	0.0217535	0.000922046
Pseudomonas sp. CF150	0	0.00144412	0	0	0	0	0	0	0	0.019428	0	0	0	0	0	0	0	0	0	0
Thermovibrio ammonificans	0	0	0.00251145	0	0	0.00799449	2.48709e-05	0	0	0	0	0.00444557	0	0	0	0	0	0	0	0
Granulicoccus phenolivorans	0	0.0014305	0	0	0	0	0	0	0	0.00028973	0	0	0	0	0	0	0	0	0	0
Escherichia sp. 1_1_43	0.00108496	0	0.00350754	0.00281262	0.00828895	0	6.0288e-05	0	6.41417e-05	0.00983242	0.00131197	0	4.01177e-05	0	0.0248808	0.00580496	7.94078e-05	0	0.000492759	0.000296803
Escherichia sp. TW09276	0	0	0	0	0.0011913	0	0	0	0	0	0	0	0	0	0	0	0	0	0	0
Capnocytophaga ochracea	0	0	0	0.00467051	2.11757e-05	0	0	0	3.55035e-05	0	0	0	0	0	5.37733e-05	0	2.63721e-05	0	0	9.12696e-05
Thermoactinomyces vulgaris	0	0	0.0051166	0	0	0.00930702	3.25735e-05	0	0	0	1.87332e-05	0.00504606	0	0	0	0	0	0	0	0
Chamaesiphon minutus	0.00110635	0	0.325833	0	0	0.498879	0.00261652	0	0	0	0.000263909	0.220386	0	0	0.000196058	0	0	0	0	0.000200836
Thermacetogenium phaeum	0	0	0	0.00247931	5.9952e-05	0	0	0	2.51291e-05	0	0	0	0	0	2.53736e-05	0	7.46639e-05	0	0	2.584e-05
Anabaena variabilis	0	0	0.0588874	0	0	0.0778624	0.000654702	0	0	0	0	0.0440079	0	0	0	0	0	0	0	0
Citrobacter rodentium	0.00211159	0	0.0089046	0.00796229	0.0112675	0.0111618	0.018373	0	0.00013535	0.019958	0.000468675	0.00502753	0	0	0.0244827	0.0164934	3.96491e-05	0	0.00374544	0.000199002
Flavobacteriaceae bacterium 3519-10	0	0	0.00228373	0	0	0.0096928	6.78474e-05	0	0	0	0	0.00363823	0	0	0	0	0	0	0	0
Methylomonas methanica	0	0	0.00820017	0	0	0.00870098	4.06032e-05	0	0	0	0	0.00907207	0	0	0	0	0	0	0	0
Corynebacterium pseudogenitalium	0.00138513	0	0	0	1.39465e-05	0	0	7.80481e-05	2.16194e-05	0	0.000157108	0	0.000198967	0.0422457	0	0.0010125	5.14182e-05	6.51195e-05	0.000896376	0
Enterococcus gilvus	0	0	0.00225272	0.000907613	0.00604008	0	0.00455211	2.28096e-05	0	0	0	0.000352419	2.65011e-05	0	0	0	0	1.15995e-05	0	0
Gilvimarinus chinensis	0	0.000316155	0	0	0	0	0	0	0	0.00400375	0	0	0	0	0	0	0	0	0	0
Corynebacterium auriscanis	0	0.00288752	0	0	0	0	0	0	0	0	0	0	0	0	0	0	0	0	0	0
Vibrio cholerae	0.0225676	0.00598719	0.0115443	0.0140717	0.0885646	0.0155893	0.0264158	0.000774623	0.000186168	0.0713505	0.0579707	0.00584859	0.000637814	0.000587492	0.000366051	0.00848038	0.000534513	0.00031025	0.0107651	0.000649912
Estrella lausannensis	0	0	0.00238248	0	0	0.00505598	2.35938e-05	0	0	0	0	0.00168692	0	0	0	0	0	0	0	0
Synechocystis sp. PCC 6803	0	0	0.00813917	0	0	0.0170446	7.9539e-05	0	0	0	0	0.00737785	0	0	0	0	0	0	0	0
Anaerovibrio lipolyticus	0	0	0	0.00411998	6.18255e-05	0	0	6.64802e-05	0.000123104	0	0	0	0.000137811	7.36686e-05	7.41603e-05	0.000912157	0.0395589	1.97295e-05	0.00179275	0.000128818
Clostridium carboxidivorans	0	0	0	0.00301234	0	0	0	3.91407e-05	0	0	0	0	4.29663e-05	4.59363e-05	2.31215e-05	0.00554724	0.0117704	0	0.0010555	0
Cronobacter condimenti	0	0	0	0	0.000135774	0	0	0	0	0	0.00259682	0	0	0	4.49141e-05	0	0	0	0	0
Lactobacillus hordei	0	0	0	0.000264048	0.000306477	0	0	1.37236e-05	0	0	0	0	0	0	0	0	0	0	0	0
Desulfurobacterium thermolithotrophum	0	0	0	0.00302	3.1297e-05	0	0	0	2.62365e-05	0	0	0	0	0	2.64917e-05	0	7.79542e-05	0	0	5.39574e-05
Pseudomonas frederiksbergensis	0	0.000676373	0	0	0	0	0	0	0	0.00953034	0	0	0	0	0	0	0	0	0	0
Microbacterium foliorum	0	2.41514e-05	0	0	0	0	0	0	0	0	0.000129099	0	0	8.87228e-05	0	0	0	0	0	0
Streptococcus sp. CM7	0	0	0	0.00155209	3.75309e-05	0	0.000323322	2.68893e-05	1.57312e-05	0	0	0.000222279	0	9.46737e-05	0	0.000830582	0.0089275	1.79651e-05	0	0
Pirellula staleyi	0	0	0.0108096	0	0	0.0261318	0.000106224	0	0	0	0	0.00798423	0	0	0	0	0	0	0	0
Streptococcus constellatus	0.00719424	0	0.0017971	0.00882313	0.000199156	0.00854299	0.00998894	0.058345	0.000214499	0.000241442	0.000186218	0.00429797	0.000438151	0.000394113	7.25229e-05	0.0158446	0.0573698	0.000312641	0.0105677	0.000140821
Mycobacterium abscessus	0.00373455	0.0131769	0.00157978	0	0	0	0	0.00365418	5.15984e-05	0.00155621	0.000334577	0	6.00107e-05	0.0534522	0.000126049	0.0145579	9.50268e-05	0.00024261	0.0122911	0.000968197
Veillonella sp. ICM51a	0	0	0	0.0216498	0.000338635	0	0	0.000612571	0.000359111	0.000423411	0	0	0.000461869	0.000661977	0.000163073	0.0129127	0.170547	0.000273717	0.0145902	0.00040631
Terriglobus saanensis	0	0.000287237	0	0	0	0	0	0	0	0.00219407	0	0	0	0	0	0	0	0	0	0
Leptospira terpstrae	0	0	0.0212927	0	0	0.0320412	0.000178274	0	0	0	0	0.0129519	0	0	5.14826e-06	0	0	0	0	1.04858e-05
Catenulispora acidiphila	0	0.000144908	0	0	0	0	0	0	0	0.00161421	0	0	0	0	0	0	0	0	0	0
Methanothermus fervidus	0	0	0.00415321	0.0166893	0.000298237	0	3.0847e-05	0	0.000115405	0	1.33052e-05	0.0024812	0	0	0.000131	0	0.000249888	0	0	0.000146868
Chlorogloeopsis fritschii	0.000502245	0	0.0651452	0	0	0.113747	0.000722964	0	0	0	2.49396e-05	0.0418732	0	0	1.17874e-05	0	0	0	0	0
Thermococcus zilligii	0	0	0.0113015	0.00412772	4.9906e-05	0.0215851	6.71515e-05	0	6.27548e-05	0	0	0.00780198	0	0	2.11218e-05	0	0	0	0	4.30201e-05
endosymbiont of Acanthamoeba sp. UWC8	0	0	0.00945835	0	0	0.0180648	4.68331e-05	0	0	0	0	0.00468789	0	0	0	0	0	0	0	2.56182e-05
Owenweeksia hongkongensis	0	0	0.00370386	0	0	0	1.22265e-05	0	0	0	0	0.0030596	0	0	0	0	0	0	0	0
Pseudomonas sp. CFII64	0	0.000275801	0	0	0	0	0	0	0	0.00480304	0	0	0	0	0	0	0	0	0	0
Marivirga tractuosa	0	0	0	0.00533472	8.29277e-05	0	0	0	0	0	0	0	0	0	0	0	3.44259e-05	0	0	0
Methylobacillus glycogenes	0.0037765	0	0.00113015	0	0	0	0	0.000101766	0	0	0.0139319	0	2.79281e-05	7.46466e-05	7.51448e-05	0.00157172	0	1.69977e-05	0.000686073	0.000183663
[Clostridium] straminisolvens	0	0	0.000830055	0	0.000130404	0	0.000197281	0	0	0	0	0.00044079	0	0	0	0	0	0	0	0
Acinetobacter sp. Ver3	0.00392187	0.149375	0	0.0125642	0.000292479	0	0	0.0473082	0.0297799	0.0181207	0.000110805	0	0.0315125	0.0001839	6.85805e-05	0.0108282	0.000413164	0.00622761	0.00809251	0.000201648
Corynebacterium xerosis	0	0.00286764	0	0	0	0	0	0	0	0.000375814	0	0	0	0	0	0	0	0	0	0
Bacteroides sartorii	0	0	0	0	0	0	6.32587e-05	0	0	0	0	0	0	0	0	0	0	0	0	0
Vibrio xuii	0.00188825	0	0	0	0	0	4.19697e-05	0.0167278	3.72104e-05	0	3.62056e-05	0	6.98202e-05	7.46466e-05	0	0	5.528e-05	8.49887e-05	0.00171518	0
Rheinheimera nanhaiensis	0	0.000468478	0	0	0	0	0	0	0	0.00435642	0	0	0	0	0	0	0	0	0	0
Prevotella albensis	0	0	0	0	0	0	0.000210585	0	0	0	0	0	0	0	0	0	0	0	0	0
Enhygromyxa salina	0	0	0	0.00328019	7.13862e-05	0	0	0	5.98435e-05	0	0	0	0	0	4.02838e-05	0	2.96347e-05	0	0	0.000102561
Sebaldella termitidis	0	0	0	0.00669849	0.000496809	0	0	0	4.70026e-05	0	0	0	0	0	4.74598e-05	0	0.000162931	0	0	1.61108e-05
Herbaspirillum autotrophicum	0	0	0	0.00202018	3.66374e-05	0	0	0	7.67833e-05	0	0	0	0	0	1.55061e-05	0	6.84419e-05	0	0	0
Enterococcus villorum	0	0	0	0.00208641	0.00181573	0	7.93609e-05	0	0	0	7.2761e-05	0	0	0	0	0	0	0	0	0
Kouleothrix aurantiaca	0	0	0.000614727	0	0	0.00391362	0	0	0	0	0	0.0022851	0	0	0	0	0	0	0	0
Pseudomonas sp. VLB120	0	0.000457506	0	0	0	0	0	0	0	0.00844548	0	0	0	0	0	0	2.96347e-05	0	0	0
Delftia lacustris	0	0.00111448	0	0	0	0	0	0	1.99478e-05	0.0110767	0	0	0	0	0	0	0	0	0	0
Bacteroides vulgatus	0	0	0.000484883	0	0	0	0.00170913	0	0	0	0	0	0	0	0	0	0	0	0	1.40118e-05
Pedosphaera parvula	0	0	0.216511	0	0	0.418753	0.00240671	0	0	0	1.35445e-05	0.147276	0	0	0	0	0	0	0	1.43142e-05
Thauera terpenica	0	0.000414674	0	0	0	0	0	0	0	0.00554314	0	0	0	0	0	0	0	0	0	0
Pleurocapsa minor	0	0	0.0217554	0	0	0.0311324	0.000152622	0	0	0	0	0.0134712	0	0	0	0	0	0	0	0
Mycobacterium tuberculosis	0.0538762	0.00417336	0.135283	0.0315694	0.0473088	0.271735	0.00133938	0.000779588	0.000485939	0.0197455	0.000294158	0.122324	0.0127461	0.00320774	7.23616e-05	0.0150293	0.000407614	9.51592e-05	0.0302915	4.14516e-05
Pseudomonas viridiflava	0	8.12786e-05	0	0	0	0	0	0	0	0.00190135	0	0	0	0	0	0	0	0	0	0
Kluyvera cryocrescens	0	0	0	0	0	0	0.000267236	0	0	0	0	0	0	0	0	0	0	0	0	0
Ochrobactrum anthropi	0	0.000208845	0	0	0	0	0	0	0	0.00438239	0	0	0	0	0	0	0	0	0	0
Beggiatoa alba	0	0	0.00182132	0	0	0.00386511	1.80366e-05	0	0	0	1.55594e-05	0.00161198	0	0	0	0	0	0	0	1.64436e-05
Bacteroides acidifaciens	0	0	0	0	0	0	0.00360423	0	0	0	0	0.000624082	0	0	0	0	0	0	0	3.32791e-05
Caballeronia zhejiangensis	0	0	0	0	0	0	0	0	0	0	5.26627e-05	0	0	0	5.46507e-05	0	0	0	0	5.56553e-05
Bacillus tequilensis	0	0	0.0120843	0	0	0.0161966	0.000141716	0	0	0	3.26007e-05	0.0084437	0	0	8.45785e-06	0	0	0	0	0
Flavobacterium psychrophilum	0	0	0	0.00143809	2.60808e-05	0	0	0	2.18637e-05	0	0	0	0	0	2.20764e-05	0	9.74428e-05	0	0	0
Pseudomonas sp. GM84	0	0	0	0	0	0	0	0	0	0.000634802	0	0	0	0	0	0	0	0	0	0
Desulfobacca acetoxidans	0.00534362	0	0.00356169	0	0	0	0	0	0	0	7.68445e-05	0.00141854	0	0	7.97455e-05	0	0	0	0	5.41409e-05
Ruminococcus sp. SR1/5	0	0	0	0	6.23825e-05	0	0	0	0	0	0	0	0	0	0	0	0	0	0	0
Pseudomonas sp. GM74	0	0.000395502	0	0	0	0	0	0	0	0.00303759	0	0	0	0	0	0	0	0	0	0
Pseudomonas plecoglossicida	0	8.47152e-05	0.0025927	0	0	0.00550209	0.0136594	0	0	0.00215974	0	0.00321258	0	0	0	0	0	0	0	4.68159e-05
Ureaplasma urealyticum	0	0	0.000885058	0.000766694	0.00517249	0	0.000604768	0	0	0	9.07321e-05	0.000939998	4.37428e-05	4.67665e-05	0	0.00123086	3.46333e-05	0	0	2.3972e-05
Lactobacillus fuchuensis	0	0	0	0	0.000219327	0	9.87522e-05	0	0	0	0	0	0	0	0	0	0	0	0	0
Cohnella laeviribosi	0.00221896	0	0	0	0	0	0	0.000186858	2.18637e-05	0	8.50934e-05	0.0180724	0.00028717	0.032281	0	0.00461747	3.24809e-05	9.98737e-05	0.00403116	0
Pedobacter sp. V48	0	0	0	0.00743793	1.83187e-05	0	0	0	0.000118665	0	0	0	0	0	4.65182e-05	0	2.2814e-05	0	0	1.57911e-05
Occidentia massiliensis	0	0.000848692	0.00632668	0.0398681	0.000352248	0.0134262	0	0	0.000450709	0.0077145	6.8879e-05	0.00522621	0	0	0.000455094	0	0.000969732	0	0	0.00063214
Sporolactobacillus terrae	0	0	0	0	0	0	0.000122608	0	0	0.00179357	0	0	0	0	0	0	0	0	0	0
Candidatus Magnetobacterium bavaricum	0	0	0.00298314	0	0	0.004748	0.000143896	0	0	0	0	0.00158416	0	0	0	0	0	0	0	0
Mucilaginibacter paludis	0	0	0	0	0	0.0013919	0.000543865	0	0	0	0	0.000340942	0	0	0	0	0	0	0	0
Enterobacter cloacae	0.0392405	0.000134963	0.0270028	0.0216683	0.0173473	0.0956241	0.0145341	5.28862e-05	5.45919e-05	0.0154886	0.00620715	0.00731978	0.00103733	7.25537e-05	0.000109901	0.00359772	2.68651e-05	1.46824e-05	0.00883005	6.58946e-05
Desulfurivibrio alkaliphilus	0.000344523	0	0.0401232	0	0	0.0590182	0.000459059	0	0	0	0	0.0307712	0	0	7.52895e-06	0	0	0	0	0
Lactobacillus camelliae	0	0	0	0	0.000161034	0	0	0	0	0	0.000109459	0	0	0	0	0	0	0	0	0
Ignicoccus islandicus	0	0	0.00367299	0	0	0.00584597	2.72803e-05	0	0	0	1.17668e-05	0.00243812	0	0	0	0	0	0	0	0
Enterobacter asburiae	0.00460981	1.98427e-05	0.000689764	0	2.16728e-05	0	0.000702683	0.000217387	0	0	0.0123568	0.000249265	0	3.64471e-05	7.33808e-05	0.00287779	0	0	0	0.000149459
Elstera litoralis	0.00103904	0.000132078	0	0.0027079	4.91096e-05	0	0	0	6.17534e-05	0.000911248	0.000239072	0	0	0	0.000132318	0	4.25861e-05	0	0	0.000240025
Stenotrophomonas sp. SKA14	0	0.000705021	0	0	0	0	0	0	0	0.0113655	0	0	0	0	0	0	0	0	0	0
Bacillus cytotoxicus	0	0	0	0.00125597	1.51852e-05	0	0	2.17591e-05	2.54597e-05	0	0	0	2.38858e-05	2.5537e-05	2.57074e-05	0	0.0105148	2.90751e-05	0.00176032	3.927e-05
Leptospira kirschneri	0	0	0	0.00349646	2.53643e-05	0	0	0	6.37892e-05	0	0	0	0	0	2.14699e-05	0	3.15886e-05	0	0	0
Vibrio mytili	0	0.000184377	0	0	0	0	0	0	0	0.00189588	0	0	0	0	0	0	0	0	0	0
Geobacter pickeringii	0	0	0	0.00707063	7.54298e-05	0	0	0	3.794e-05	0	0	0	0	0	0	0	9.39399e-05	0	0	2.60089e-05
Thalassomonas viridans	0	0.000315018	0	0	0	0	0	0	0	0.00666739	0	0	0	0	0	0	0	0	0	0
Acinetobacter sp. CIP 64.7	0.004995	0.0174957	0	0	0	0	0	0.0212961	0	0.00373814	1.5624e-05	0	6.81471e-05	0.000133038	0	0.00191757	0	3.66756e-05	0.00286311	0
Parvibaculum lavamentivorans	0	0	0.00151986	0	0	0.00967609	0	0	0	0	1.94761e-05	0.00134517	0	0	0	0	0	0	0	0
Acinetobacter radioresistens	0.029062	0.512783	0	0	8.69946e-05	0	0	0.251847	0.000199221	0.0671757	0.000459061	0	0.00137968	0.000900437	0	0.0351885	0.000452586	0.000609749	0.0436441	0
Sphingopyxis granuli	0.00155855	0	0.00116603	0	0	0	0	5.24982e-05	0	0	0.00833763	0	0.000115259	0	0	0.00162161	0	3.50747e-05	0	6.31644e-05
Vibrio mimicus	0	0	0	0.00364892	0.0140556	0	0	4.06646e-05	0	0	0	0	7.48223e-05	9.36925e-05	1.36627e-05	0	0.000100204	0	0.000989233	1.39138e-05
Streptococcus sp. M334	0	1.4524e-05	0	0.00506676	0.00017401	0	0	0.00018185	8.87335e-05	0	0	0	0.000135333	2.52053e-05	4.02838e-05	0.006822	0.0510821	6.07479e-05	0.00258094	0.000130978
Acinetobacter nosocomialis	0.0113907	0.0307163	0	0.0132038	0.000218867	0	0	0.00878487	0.0317927	0.0050336	0.000168714	0	0.0034416	0.00130483	4.88441e-05	0.0127181	0.000699028	0.0947913	0.026022	7.75659e-05
Roseateles depolymerans	0	0	0.0104528	0	0	0.0295765	0.000120767	0	0	0	1.48829e-05	0.00894298	0	0	0	0	0	0	0	0
Salinisphaera shabanensis	0	0	0	0.00155209	5.62964e-05	0	0	0	2.35968e-05	0	0	0	0	0	2.38264e-05	0	7.01113e-05	0	0	4.85287e-05
Propionicicella superfundia	0.00320879	0.00230752	0.00144039	0	0	0	0	0	0	0.000317996	0.000418376	0	0	0	0.000229855	0	0	0	0	0.000221075
Paenibacillus riograndensis	0	0.000128075	0	0.017998	0.000491079	0.0188961	0	3.65457e-05	0.000234538	0.00171204	0.000104016	0	0	0	0.00019735	0	0.000232288	0	0	0.000200978
Oscillatoriales cyanobacterium JSC-12	0	0	0.156348	0.00397723	0.000195883	0.312621	0.00150343	0.000109335	0.000208286	0.00046692	0	0.113482	0.000420075	0.000256636	9.73002e-05	0.00337724	0.000137343	0.000109572	0.00884523	4.93469e-05
Erysipelotrichaceae bacterium 5_2_54FAA	0	0	0	0	0.000211831	0	0	0	0	0	0	0	0	0	0	0	8.09736e-05	0	0.00169885	0
Bacillus nealsonii	0.0040539	0	0	0	4.41752e-05	0	0	0.000178154	5.55485e-05	0.000355329	0.00015546	0	0.000343497	0.0853709	0	0.0193864	0.000201205	0.000181266	0.00736469	0
Leifsonia aquatica	0	0.00315026	0	0	0	0	0	8.21712e-05	0	0.000167648	9.35499e-05	0	0	9.64378e-05	0	0	0	0	0	0
Leucobacter sp. G161	0	0.00198572	0	0	0	0	0	0	0	0	0	0	0	0	0	0	0	0	0	0
Caulobacter sp. AP07	0.000607981	0.0757271	0	0	7.14599e-06	0	0	0.0152814	3.22422e-05	0.0119972	1.16575e-05	0	9.42193e-05	9.61392e-05	0	0.00308838	3.01001e-05	2.99795e-05	0.000276128	0
Dickeya chrysanthemi	0	0	0.000789891	0	0.00543095	0	0.00030507	3.24254e-05	0	0	0	0.000209731	0	0	0	0.00400634	2.8182e-05	2.16638e-05	0.000874406	0
Bradyrhizobium sp. WSM471	0	0.000180812	0	0	0	0	0	0	0	0.00211487	0	0	0	0	0	0	0	0	0	0
Campylobacter jejuni	0	0	0	0.00340297	2.46861e-05	0	0	0.000106119	8.27782e-05	0.000302125	0	0	0	0	2.08959e-05	0.00109264	0.0221357	9.45329e-05	0.0019078	0.0001064
Cyanothece sp. PCC 7424	0.000839222	0	0.0463499	0	0	0.0491108	0.000363639	0	0	0	3.10547e-05	0.0253056	0	0	2.47556e-05	0	0	0	0	3.34155e-05
Corynebacterium lipophiloflavum	0	0	0	0	0	0	0	0	0	0	4.18376e-05	0	0	0.00132138	0	0	0	0	0	0
Methanopyrus kandleri	0	0	0.0105007	0	0	0.00502879	7.04008e-05	0	0	0	3.0366e-05	0.00580327	0	0	0	0	0	0	0	0
Veillonella sp. 6_1_27	0	0	0	0.0462437	0.000823551	0	0	0.00137243	0.000841345	0.000355329	0	0.00028166	0.0011593	0.00127894	0.00039993	0.0217319	0.361159	0.000652096	0.0271159	0.000967662
Shigella sonnei	0.0699127	0.000156195	0.0781329	0.144381	0.2312	0	0.000750556	0.00115729	0.00181674	0.272086	0.113705	0.00022947	0.00115858	0.00114988	0.639615	0.107851	0.00430105	0.000655925	0.0271079	0.00520497
Enterococcus sp. GMD2E	0	0	0.000757318	0	0.00262718	0	0.000187935	0	9.97392e-06	0	0.000142367	0	0	3.78695e-05	0	0.00120901	0	2.15581e-05	0	0
Serratia sp. ATCC 39006	0	0.000746526	0	0	0	0	0	0	0	0.00875095	0	0	0	0	0	0	0	0	0	0
Mastigocladopsis repens	0	0	0.0445173	0	0	0.0834647	0.00046777	0	0	0	0	0.0293732	0	0	0	0	0	0	0	0
Cupriavidus sp. UYPR2.512	0.000935133	0	0.000673943	0	0	0	0	0	0	0	0.000158742	0	0	0	9.23535e-05	0	0	0	0	5.47618e-05
Massilia alkalitolerans	0	4.91452e-05	0	0	0	0	0	0	0	0.000656946	0	0	0	0	0	0	0	0	0	0
Bacteroides sp. 3_1_40A	0	0	0.00331542	0	0	0	0.000581981	0	0	0	0	0.00271207	0	0	0	0	0	0	0	0
Acinetobacter schindleri	0.678084	20.475	0	0	0.00451888	0	1.87512e-05	6.37165	0.0042052	2.6281	0.0129671	0.000606174	0.0326063	0.0297287	5.95153e-05	0.832384	0.0122203	0.0315935	0.944056	0.00021991
Citrobacter koseri	0.00409121	0	0.0039433	0.00795445	0.0153877	0.0259694	0.0150792	0.000165369	0.000112872	0.0108287	0.00502051	0.00359168	6.05108e-05	9.70405e-05	0.0261479	0.00170269	9.58187e-05	0	0.00222974	0.000198968
Lactobacillus iners	0.00324056	0	0.000823079	0.00142601	8.91075e-05	0	6.54903e-05	0.0623545	0.000105288	0.00018646	0.000136697	0.0522318	0.000512723	0.000167722	3.28364e-05	0.00933868	0.0151303	0.000295265	0.0115961	3.344e-05
Pseudomonas sp. M47T1	0	3.98725e-05	0	0	0	0	0	0	0	0	0	0	0	0	0	0	0	0	0	0
Curvibacter lanceolatus	0	0	0.00562372	0	0	0	0	0	0	0	0	0.00410631	0	0	0	0	0	0	0	0
Leptospira inadai	0	0	0.00958172	0	0	0.0261435	6.77772e-05	0	0	0	0	0.00484595	0	0	0	0	0	0	0	0
Microbacterium paraoxydans	0	0.000510093	0	0	0	0	0	0	0	0	0	0	0	0	0	0	0	0	0	0
Microchaete diplosiphon	0	0	0	0	0	0	0	0	0	0	0.000151481	0	0	0	0.000157199	0	0	0	0	0.000137219
Dietzia cinnamea	0	0.00176104	0	0	0	0	0	0	0	0.000247795	0	0	0	0	0	0	0	0	0	0
Clostridium sp. 1_1_41A1FAA	0	0	0	0	3.47091e-05	0	0	0	0	0	0	0	0	0	0	0	0	0	0	0
Thermodesulfobacterium commune	0	0	0	0	0	0	0	0	0	0	0	0.000709271	0	0	0	0	0	0	0	0
Chondromyces apiculatus	0	0	0.032156	0	0	0.0600039	0.000247067	0	0	0	0	0.0229643	0	0	0	0	0	0	0	0
Escherichia fergusonii	0.0123805	0.000151797	0.0183127	0.0463976	0.0776438	0	0.00793095	0.000443937	0.000563447	0.101018	0.00749581	0.0028285	0.000224408	0.000315328	0.223475	0.00911562	0.00155211	0.000117231	0.00601723	0.00139285
Rothia aeria	0	0	0	0	0	0	0	0	0	0	0	0	0	0	0	0	0.000455401	0	0	0
Clostridium sp. DL-VIII	0	0	0	0.00424238	2.56461e-05	0	0	0	2.14993e-05	0	0	0	0	0	0	0	3.19396e-05	0	0	0
Idiomarina sp. A28L	0	0.00311389	0	0	0	0	0	0	0	0.0442858	0	0	0	0	0	0	0	0	0	0
Acinetobacter sp. WC-743	0.00376203	0	0	0	0	0	0	0.0122918	1.48271e-05	0	2.88535e-05	0	8.34632e-05	5.94884e-05	0	0.00234854	0	1.69326e-05	0.00136689	0
Bradyrhizobium liaoningense	0.00467566	0	0	0.00501562	2.27404e-05	0	0	0.000104996	7.62538e-05	0	0.00848705	0	0	0	8.12732e-05	0.00162161	2.83208e-05	3.50747e-05	0	0.000121973
Nitratiruptor sp. SB155-2	0	0	0.0226676	0	0	0.0213796	9.9768e-05	0	0	0	0	0.0133748	0	0	0	0	0	0	0	0
Psychrobacter lutiphocae	0	4.97234e-05	0	0	0	0	0	0	0	0	0	0	0	0	0	0	0	0	0	0
Staphylococcus warneri	0.0429711	0	0.0132474	0.0533272	0.000804165	0	0	0.00181122	0.000926062	0.00155117	0.00226806	0.00367152	0.00155257	0.325133	0.00111843	0.0375884	0.00208734	0.00159914	0.040785	0.244928
Allochromatium vinosum	0	0.000670871	0	0	0	0	0	0	0	0.00851944	0	0	0	0	0	0	0	0	0	0
Oscillatoria nigro-viridis	0.0223969	0	0.115657	0	0	0.146022	0.000730789	0.000239088	9.32501e-05	0	0.00236556	0.068076	0	9.3533e-05	0.000919352	0	6.92665e-05	0	0	0.00142143
Pseudomonas fluorescens	0.00389787	0.321103	0.0511765	0	0	0.0792828	0.153546	6.76753e-05	0	4.059	0.00795731	0.0401809	0	6.31158e-05	0.000297449	0	0.000124749	0	0.00145023	0.000412783
Coxiella burnetii	0	0	0	0.00384215	1.742e-05	0	0	0	4.381e-05	0	0	0	0	0	0	0	6.50844e-05	0	0	0
Streptococcus sp. F0442	0	0	0	0.00485764	0.000106471	0	0	0.000130606	0.000102884	0	0	0	9.55806e-05	5.10939e-05	7.71523e-05	0.00247361	0.0250933	0	0.001174	0.000104761
Haemophilus pittmaniae	0.00320181	0.000149421	0	0	0	0	0	3.59499e-05	0	0.00228272	0.012217	0	0	8.43831e-05	0.000127419	0.00333136	0	7.20556e-05	0.000969451	0.000108135
Coprobacillus sp. 3_3_56FAA	0	0	0	0	0.000143067	0	0	0	0	0	0	0	0	0	0	0	0	0	0	0
Citrobacter sp. S-77	0	0	0.0046821	0	0	0.00725396	0.010174	0	0	0	0	0.00116367	0	0	0	0	0	0	0	8.98274e-06
Idiomarina zobellii	0	0.0648661	0	0.00358511	3.25092e-05	0	0	0	0	0.829065	0	0	0	0	0	0	0	0	0	0
Citrobacter amalonaticus	0	0	0.00222652	0.00393372	0.0110143	0	0.00896532	0	6.55912e-05	0.000328473	0.00037216	0.0027061	0	4.38601e-05	2.20764e-05	0.00461747	2.7247e-05	2.49684e-05	0	5.01662e-05
Arcobacter butzleri	0	0	0	0	0	0	0.000262093	0	0	0	0	0	0	0	0	0	0	0	0	0
Spirochaeta africana	0	0	0	0.00566619	3.16185e-05	0	0	0	3.9759e-05	0	0	0	0	0	4.01458e-05	0	9.84439e-05	0	0	1.36279e-05
Rahnella sp. Y9602	0	0	0	0.000871721	0.000474278	0	0	0	0	0	0	0	0	0	0	0	0	0	0	0
Bacillus marmarensis	0.006474	0	0	0	5.07286e-05	0	4.79654e-05	0.0379441	6.37892e-05	0	2.06889e-05	0	0.000159589	0.000170621	0	0.00112265	9.47658e-05	9.71299e-05	0.00882093	0
Leptospira santarosai	0	0	0	0.00461606	2.39187e-05	0	0	0	8.02048e-05	0	0	0	0	0	4.04925e-05	0	2.97882e-05	0	0	4.12368e-05
Acidovorax delafieldii	0.00344523	6.12534e-05	0	0	0	0	0	0	0	0.00136467	0.00531778	0	6.36956e-05	0	0	0	0	3.87668e-05	0	3.49066e-05
Brenneria sp. EniD312	0	0	0.00887976	0	0	0.0205573	0.0216564	0	0	0	0	0.00492982	0	0	0	0	1.57943e-05	0	0	1.09323e-05
Thiomicrospira sp. Milos-T2	0	0	0	0.00597302	3.33307e-05	0	0	0	8.38241e-05	0	0	0	0	0	5.64264e-05	0	0.000103775	0	0	2.87318e-05
Paenibacillus lactis	0	4.97234e-05	0	0	0	0	0	0	0	0.0026587	0	0	0	0	0	0	0	0	0	0
Candidatus Protochlamydia amoebophila	0	0	0.00827507	0.0019732	0	0.0105366	0.000191704	0	2.99991e-05	0	0	0.00472271	0	0	3.02909e-05	0	0	0	0	0
Cecembia lonarensis	0	0.000245726	0.00667817	0.0046401	0.000210797	0.0121475	5.66864e-05	0.00110048	0.000198358	0.000551194	0	0.00303973	0.000553686	0.000510241	2.03517e-05	0.0163406	0.000582085	0.000336987	0.0214329	8.29032e-05
Methylocaldum szegediense	0	0	0.00937865	0	0	0.0131543	0.000113373	0	0	0	1.63004e-05	0.00852403	0	0	0	0	0	0	0	0
Lactobacillus apodemi	0	0	0	0.000723132	5.2458e-05	0	0	0	0	0	8.55769e-05	0	0	0	0	0	0	0	0	0
Shewanella sp. ANA-3	0	0.000660599	0	0	0	0	0	0	0	0.00774924	0	0	0	0	0	0	0	0	0	0
Tenacibaculum ovolyticum	0	0	0.00459124	0	0	0.00730747	1.70502e-05	0	0	0	0	0.00152382	0	0	0	0	0	0	0	0
Leptospira alexanderi	0	0	0.00554414	0	0	0.0117655	2.74519e-05	0	0	0	0	0.00343484	0	0	0	0	0	0	0	0
Mycobacterium farcinogenes	0	0	0.00731274	0	0	0.0169295	3.95009e-05	0	0	0	0	0.00741365	0	0	0	0	0	0	0	0
Staphylococcus epidermidis	3.62036	0.000140063	0.0372514	0.214602	0.032666	0	0.000111295	0.271615	0.035575	0.164825	0.0833624	0.103995	0.193997	44.809	0.00450343	4.96117	0.0964466	0.136788	4.93706	0.97693
Eremococcus coleocola	0.00253391	0	0	0.001682	0.00951732	0	0.000776024	0.0321777	4.20149e-05	0	0.000330707	0.000650864	0.000140541	0.000200342	0	0.00749117	8.77442e-05	0.00016203	0.00502412	0
Cupriavidus basilensis	0.0135779	0.000306952	0.00381826	0	0	0	0	0.000227362	0	0.00189377	0.0331136	0	7.3656e-05	0.000218683	0.000396504	0.00558406	0	8.96579e-05	0.00432179	0.000636652
Tomitella biformata	0	0.00102882	0	0	0	0	0	0	0	0	0	0	0	0	0	0	0	0	0	0
Methanotorris formicicus	0	0	0.0918216	0	0	0.179176	0.000921468	0	0	0	1.39459e-05	0.0596472	0	0	1.44723e-05	0	0	0	0	0
Pectobacterium betavasculorum	0	0	0	0	0	0	0.000411181	0	0	0	0	0.000282681	0	0	0	0	0	0	0	0
Corynebacterium-like bacterium B27	0	0.00253589	0	0	0	0	0	0	0	0.000301319	0	0	0	0	0	0	0	0	0	0
Streptococcus iniae	0.00197365	0	0	0	2.31975e-05	0	6.58017e-05	0.0203097	3.88933e-05	0	5.67646e-05	0	0.000145956	0.000156045	0	0.00102675	5.77801e-05	2.22081e-05	0.00358551	0
Yersinia kristensenii	0.00296793	0	0.0014803	0.00144729	0.00992092	0	0.000116396	0.00010752	3.36598e-05	0	0.0145209	0	5.84522e-05	8.32501e-05	6.29099e-05	0.00215944	5.00053e-05	9.40997e-05	0.00197321	0.000101468
Corynebacterium stationis	0	0.000359701	0	0	0	0	0	0	0	0	0	0	0	0.000572178	0	0	0	0	0	0
Veillonella dispar	0	0.000110131	0	0.449918	0.00748395	0	0	0.0121328	0.00696719	0.012899	7.27753e-05	0	0.00892175	0.00972822	0.00411263	0.209592	3.18109	0.00450149	0.222042	0.00725313
Streptococcus sp. GMD3S	0	0	0	0.00459226	0.000118977	0	0.000191862	0.000204581	0.000139635	0	0	0	0.000149717	0.0002401	6.04257e-05	0.00210642	0.0436222	0.000113902	0.000919479	4.10243e-05
Nitrosomonas europaea	0	0.00018033	0	0	0	0	0	0	0	0.00346517	0	0	0	0	0	0	0	0	0	0
gamma proteobacterium HdN1	0	0	0.00210889	0	0	0.00447539	4.17689e-05	0	0	0	0	0.0018665	0	0	0	0	0	0	0	0
Cupriavidus metallidurans	0.015512	0.00029534	0.00545469	0	0	0	0	0	0	0.00236391	0.00668683	0	0	9.58425e-05	0.000427441	0	0	6.36541e-05	0	0.000595737
Streptococcus infantis	0.00239485	0.000277822	0	2.71205	0.0446755	0	0.00101268	0.0932086	0.0448997	0.0695917	0.00042491	0.000629289	0.0607922	0.0647505	0.0230704	1.306	19.9458	0.0346696	1.37578	0.0375761
Yokenella regensburgei	0	0	0	0	0.00434261	0	0	6.77478e-05	0	0	0.00255762	0	0	4.88254e-05	2.45756e-05	0.00128505	0	0	0	9.08109e-05
Carnobacterium funditum	0.00398737	0	0	0	7.02991e-05	0	4.43132e-05	0.0276343	0	0.000286789	5.73409e-05	0	7.37188e-05	0.000275851	0	0.00103717	5.83667e-05	8.97342e-05	0.00181095	0
Cystobacter fuscus	0	0	0.0041904	0	0	0.00337674	7.01254e-05	0	0	0	0	0.00347872	0	0	0	0	0	0	0	0
blood disease bacterium R229	0.0042658	0	0.00250651	0	0	0	0	0.000107933	0	0	0.021354	0	3.38522e-05	0.000108577	0.00011841	0.000476278	1.34012e-05	5.15083e-05	0.00166321	0.000169924
Deinococcus murrayi	0	0	0.0190085	0	0	0.0239512	0.000182359	0	0	0	0	0.0143001	0	0	0	0	0	0	0	0
Aerococcus sanguinicola	0.0194212	0	0	0	2.97187e-05	0	0.000203649	0.145556	7.13261e-05	0.000375398	0.000210593	0.000259202	0.000876311	0.000670647	0	0.0230105	0.000217073	0.000255659	0.0324669	0
Sinorhizobium fredii	0	0	0.00366155	0	0	0.0116555	6.79883e-05	0	0	0	0	0.00218747	0	0	1.2173e-05	0	0	0	0	0
Acidomonas methanolica	0	0	0	0.00497153	0.00014426	0	0	0	1.00778e-05	0	0	0	0	0	4.07034e-05	0	7.48584e-05	0	0	9.32661e-05
Achromobacter arsenitoxydans	0.00242442	0	0.000302304	0	0	0	0	5.44426e-05	0	0	0.00942895	0	2.98819e-05	4.79212e-05	8.8442e-05	0.000840836	0	1.81869e-05	0.00073407	4.91278e-05
Cupriavidus pinatubonensis	0	0	0	0	0	0	0	0	0	0	0.000314986	0	0	0	4.20164e-05	0	0	0	0	2.13944e-05
Nesterenkonia jeotgali	0	0.00387145	0	0	0	0	0	0	0	0.00048865	0	0	0	0	0	0	0	0	0	0
Enterococcus malodoratus	0	0	0	0.000591959	0.00912739	0.00526351	0.00240871	1.194e-05	3.47641e-05	0	0.000110747	0.000378737	0	2.97442e-05	2.53128e-05	0.00111045	3.27476e-05	0	0.000312397	2.13944e-05
Janthinobacterium agaricidamnosum	0	0.000690929	0	0	0	0	0	0	0	0.00500416	0	0	0	0	0	0	0	0	0	0
[Clostridium] cellulosi	0	0	0	0.00475287	7.66192e-05	0	0	0	4.81728e-05	0	0	0	0	0	3.24276e-05	0	9.54211e-05	0	0	6.60474e-05
Rudanella lutea	0	0	0.0388832	0	0	0.0516096	0.000331471	0	0	0	9.11715e-06	0.0300023	0	0	0	0	0	0	0	9.63524e-06
Corynebacterium durum	0	0.00475299	0	0	0	0	0	0	0	0.00052953	0	0	0	7.61102e-05	0	0	0	0	0	0
Neisseria lactamica	0	0	0	0	0	0	0	0	0	0	0	0	0	0	0	0	0.000195548	0	0	0
Lactobacillus farciminis	0	0	0	0	6.15508e-05	0	0	0	0	0	0	0	0	0	0	0	0.000379063	0	0	0
Mobiluncus mulieris	0.00130919	0	0	0	0	0	5.8198e-05	0.027297	2.57992e-05	0	0.00010041	0	0.000145226	0.00020702	0	0.00272431	0	2.94627e-05	0.00237839	0
Bacillus simplex	0	0	0	0.0056451	1.86141e-05	0	0	0	4.68131e-05	0	0	0	0	0	4.72685e-05	0	2.31819e-05	0	0	9.62747e-05
Acinetobacter sp. AG1	0	0.0257242	0	0	2.78762e-06	0	0	0.00605744	4.67377e-06	0.00296415	0	0	6.13878e-05	0	0	0	4.92164e-05	1.06749e-05	0.00415026	0
Sporosarcina newyorkensis	0	0	0	0	3.18366e-05	0	0.000180614	0	0	0	0	0	0	0	0	0	0	0	0	0
Burkholderia diffusa	0	0	0	0	0	0	0	0	0	0.000715157	0	0	0	0	0	0	0	0	0	0
Aeromonas sobria	0.00179341	0	0.00134173	0	0.00229761	0	3.98616e-05	9.06134e-05	0	0	0.00784025	0	6.63132e-05	0.000106346	5.35278e-05	0	0	2.018e-05	0.000814516	0
Oceanicaulis sp. HTCC2633	0	6.78046e-05	0	0	0	0	0	0	0	0.00332337	0	0	0	0	0	0	0	0	0	0
Clostridium sp. HGF2	0	0	0	0	5.2458e-05	0	0	0	0	0	0	0	0	0	0	0	0	0	0	0
Neisseria subflava	0	0	0	0.000971536	3.5239e-05	0	0	0	0	0	0	0	5.54298e-05	0	0	0	0.00623187	0	0	0
Parabacteroides merdae	0	0	0	0	0	0	0.000317536	0	0	0	0	0	0	0	0	0	0	0	0	0
Actinomyces viscosus	0	0.0018602	0	0	0	0	0	0	0	0.000182839	0	0	0	0	0	0	0	0	0	0
Herbaspirillum rubrisubalbicans	0	0	0.232645	0	0	0.368913	0.00249102	0	0	0	4.58066e-05	0.160299	0	0	6.49906e-05	0	0	0	0	0
Thiocapsa sp. KS1	0	0.000678204	0	0	0	0	0	0	0	0.00722641	0	0	0	0	0	0	0	0	0	0
Marinospirillum insulare	0	0	0.00426885	0	0	0.0113239	0.000126824	0	0	0	0	0.00717858	0	0	0	0	0	0	0	0
Candidatus Scalindua brodae	0	0	0	0	0	0	0.000116916	0	0	0	0	0	0	0	0	0	0	0	0	0
Synechococcus sp. CC9616	0	0	0.0132722	0	0	0.00982516	0.000119208	0	0	0	1.58209e-05	0.00819536	0	0	0	0	0	0	0	8.35999e-06
Pseudomonas sp. GM79	0	0.000280681	0	0	0	0	0	0	0	0.00443824	0	0	0	0	0	0	0	0	0	0
Enterococcus pallens	0	0	0.000340881	0.000606054	0.00461753	0	0.00149261	1.7949e-05	0	0	0.000386898	0.000170754	1.68476e-05	0	0	0	0	0	0.000184657	1.54409e-05
Methylocystis parvus	0	0	0.00404897	0	0	0.007365	1.71844e-05	0	0	0	0	0.00122866	0	0	0	0	0	0	0	1.56668e-05
Pantoea vagans	0	0	0.00371009	0	0	0.00472402	0	0	0	0	0	0.00157616	0	0	0	0	0	0	0	0
Enterococcus mundtii	0.00690391	0	0	0.00256623	0.0185657	0	0.000413428	0.0337873	6.51491e-05	0.000205854	8.82512e-05	0.000304765	0.000284131	0.000176364	2.78635e-05	0.00718324	0.000794649	1.25196e-05	0.00837127	1.69094e-05
Bacteroides oleiciplenus	0	0	0.000716681	0	0	0	0.00148701	0	0	0	0	0.000380585	0	0	0	0	0	0	0	0
Methanobacterium formicicum	0	0	0.013473	0	0	0.0306339	0.000228726	0	0	0	8.22136e-06	0.00988024	0	0	0	0	0	0	0	0
Rhodanobacter sp. 115	0	0.000133468	0	0	0	0	0	0	0	0.000594709	0	0	0	0	0	0	0	0	0	0
Erwinia typographi	0	0	0.000522846	0	0	0	0.000497065	0	0	0	0	0.000138825	1.29205e-05	0	0	0	0	0	0	0
Listeria welshimeri	0	0	0	0	0.000321388	0	0	0	0	0	0	0	0	0	2.47312e-05	0	0	0	0	0
Bacteroides sp. 3_1_13	0	0	0	0	0	0	0.00158253	0	0	0	0	0.00107599	0	0	0	0	0	0	0	0
Trueperella pyogenes	0	0	0	0	0	0	0	0	0	0	0.000198633	0	0	0	8.96222e-06	0	0	0	0	0
Congregibacter litoralis	0	0	0.0275474	0	0	0.0467678	0.000272803	0	0	0	0	0.0187735	0	0	0	0	0	0	0	0
Broad host range vector pMLBAD	0.00190043	0	0.0014218	0.00615829	0.00886033	0	1.40802e-05	2.1338e-05	3.74505e-05	0.00783673	0.000753077	0	0	2.50427e-05	0.0250586	0.00131821	0.000129819	0	0	6.41832e-05
Listeria marthii	0.00228346	0	0	0	0	0	2.5377e-05	0.0241901	4.49986e-05	0	6.56753e-05	0	0.000211084	0.00018054	0	0.00712755	3.34251e-05	5.13885e-05	0.00414835	0
Oligella ureolytica	0	0	0.00220379	0	0	0	2.18242e-05	0	0	0	0	0.0011703	0	0	0	0	0	0	0	0
Azospirillum halopraeferens	0	0	0.0165285	0	0	0.0155893	7.27475e-05	0	0	0	0	0.00845215	0	0	0	0	0	0	0	0
Alcanivorax sp. NBRC 101098	0	0	0	0.000922256	0.00577038	0	0	0	0	0	0	0	0	0	0	0	4.16603e-05	1.60124e-05	0.0006463	1.4418e-05
[Clostridium] stercorarium	0.000313202	0	0.0888143	0	0	0.120342	0.000912994	0	0	0	3.0027e-05	0.0618061	0	0	0	0	0	0	0	0
Salmonella enterica	0.107814	0.00115629	0.1457	0.0831315	0.316166	0.118389	0.11706	0.00298249	0.009263	0.14168	0.211148	0.0613238	0.0107204	0.00199574	0.177609	0.0579338	0.00265641	0.000794159	0.058671	0.00441679
Lactobacillus uvarum	0	0	0	0	0	0	0.000172014	0	0	0	0	0	0	0	0	0	0	0	0	0
Acinetobacter baumannii	7.48449	4.39399	0.0437092	10.8709	0.321356	0.0357274	0.0474833	2.67928	38.4899	1.14646	0.325451	0.029391	38.9221	0.59861	0.106429	14.2821	0.457787	34.4387	15.2368	0.11299
Acinetobacter sp. BW3	0.00502245	0.0511178	0	0	1.18064e-05	0	0	0.0329555	2.96922e-05	0.00780271	6.74109e-05	0	0.000204282	0.000119129	0	0.00522566	2.94073e-05	6.7817e-05	0.00182485	0
Gordonia kroppenstedtii	0	0	0	0.00796243	7.19916e-05	0	0	0	9.03501e-05	0	0	0	0	0	7.62618e-05	0	2.25456e-05	0	0	0
Prevotella bergensis	0	0	0	0	0	0	7.35649e-05	0	0	0	0	0	0	0	0	0	0	0	0	0
Pseudomonas citronellolis	0	0.000633485	0.00862783	0	0	0.0141245	0.0267823	0	0	0.005899	0	0.00523623	0	0	6.55625e-06	0	9.64618e-06	0	0	1.33535e-05
Schlesneria paludicola	0	0	0.022486	0	0	0.028994	0.000135778	0	0	0	1.62126e-05	0.015342	0	0	0	0	0	0	0	1.96998e-05
Ralstonia mannitolilytica	0.00132688	0	0	0.00257982	0.000218339	0	2.94922e-05	0	0	0	7.63253e-05	0	0	0	0.0165014	0	0	0	0	0.000134438
Frankia sp. QA3	0	0.00158761	0	0	0	0	0	0	0	0.000573577	0	0	0	0	0	0	0	0	0	0
Tetragenococcus muriaticus	0	0	0	0	0.000297948	0	0.000302867	0	0	0	0.00011813	0	0	0	0	0	0	0	0	0
Geobacillus stearothermophilus	0	0	0.0150486	0.00899444	4.89361e-05	0.0145242	2.71109e-05	0	9.57214e-05	0	0.000836752	0.00823812	0	0	4.14226e-05	0	0.000162519	0	0	1.40613e-05
Carnobacterium jeotgali	0.00324592	0	0	0	7.63026e-05	0	0	0.0321445	0	0	6.22377e-05	0	0.000480086	0.000192477	0	0.00506586	4.75134e-05	0.00018262	0.00589682	0
Saccharomonospora glauca	0	0.000489383	0	0	0	0	0	0	0	0	0	0	0	0	0	0	0	0	0	0
Liberibacter phage SC2	0	0	0	0.000343976	0	0	0	0	0	0	0	0	0	0	0.000158413	0	0	0	0	0
Clostridium pasteurianum	0	0	0.0289701	0	0	0.0621061	0.000201995	0	0	0	0	0.0183668	0	0	0	0	0	0	0	0
Aeromicrobium erythreum	0	0.00165554	0	0	0	0	0	0	0	0.000520713	0	0	0	0	0	0	0	0	0	0
Brachybacterium muris	0	1.02398	0	0	3.9252e-05	0	1.20576e-05	2.06068e-05	1.11524e-05	0.10673	0.00010701	0	0	0.000412073	9.46133e-06	0	0.000167721	9.30807e-05	0.00131161	6.97327e-05
Staphylococcus microti	0	0	0	0	0	0	0	0	0	0	0	0	0	0.000229173	0	0	0	0	0	0
