# Supplementary material for: Identification of pathogen(s) in infectious diseases using shotgun metagenomic sequencing and conventional culture: a comparative study
Source: PeerJ. 2021 Jun 29;9:e11699. doi: 10.7717/peerj.11699 (PMC8253115; doi:10.7717/peerj.11699)
Supplement: Supplemental Information 4 [file peerj-09-11699-s004.xlsx]

## Sheet: Sheet1
Supplementary Table 4 Antibiotic resistance phenotypes and genotypes detected by susceptibility testing and shotgun metagenomic sequencing approach.
No	Resistance information in clinical culture and susceptibility tests			Resistance information in shotgun metagenomic sequencing
	Susceptibility testing results*	Antibiotic classes of drugs		Resistance gene types from CARD#	Antibiotic classes of genes
P1	FOX(+), PEN, OXA, GEN, LVX, CIP, MFX, SMZ-TMP, CLI, ERY, TCY	penam, cephalosporin, aminoglycoside, fluoroquinolone, sulfonamide, diaminopyrimidine, lincosamide, macrolide, tetracycline		ermC, lnuA, tet39, blaZ, sul1, bacA, msrA, qacB, aph(6)-Id, aph33ib	macrolide, lincosamide, streptogramin, tetracycline, sulfonamide, diaminopyrimidine, penam, cephalosporin, fluoroquinolone, aminoglycoside
P2	ESBLs(+), AMP, PIP, CZO, CAZ, CRO, ATM, LVX, CIP, SMZ-TMP, NIT, TCY, SAM, CTT	penam, cephalosporin, monobactam, fluoroquinolone, sulfonamide, diaminopyrimidine, tetracycline, β- lactamase, nitrofuran		sul1, mexB, mexA, mexD, mexW, acrB, bacA, mexI, oprM, qnrB	penam, diaminopyrimidine, sulfonamide, tetracycline, cephalosporin, β- lactamase, monobactam, chloramphenicol, fluoroquinolone, macrolide, aminoglycoside, glycylcycline, rifamycin
P3	CZO, NIT	cephalosporin, nitrofuran		acrB, bl2be_shv2, tetA, sul2, mdtF, tetC, mdtO, mdtE, mdtP, aph(6)-Id	tetracycline, penam, cephalosporin, glycylcycline, rifamycin, chloramphenicol, fluoroquinolone, sulfonamide, macrolide, aminoglycoside
P4	(-)	(-)		ermC, sul1, acrB, bacA, mexB, mexW, mexA, qnrB, mexI, mexD	macrolide, lincosamide, streptogramin, sulfonamide, diaminopyrimidine, tetracycline, penam, cephalosporin, glycylcycline, rifamycin, chloramphenicol, fluoroquinolone, monobactam, aminoglycoside
P5	(-)	(-)		mexA, sul1, bl1_pao, acrB, mexB, bacA, mexD, qnrB, mexI, tetD	penam, sulfonamide, diaminopyrimidine, tetracycline, cephalosporin, monobactam, chloramphenicol, fluoroquinolone, macrolide, cephamycin, glycylcycline, rifamycin, aminoglycoside
P6	FOX(+), CLI, PEN, OXA, GEN, CIP, LVX, ERY	lincosamide, penam, cephalosporin, fluoroquinolone, aminoglycoside, macrolide		ermC,blaZ, mecA, norA, bacA, tetK, aac(6')-Ie	macrolide, lincosamide, streptogramin, penam, cephalosporin, monobactam, fluoroquinolone, tetracycline, aminoglycoside
P7	FOX(+), PEN, OXA, MFX, LVX, CIP, ERY	penam, cephalosporin, fluoroquinolone, aminoglycoside, macrolide		ermC, blaZ, msrA, lnuA, qacB, aph(3')-IIIa, mecA, norA, bacA, mphC	lincosamide, macrolide, streptogramin, penam, fluoroquinolone, aminoglycoside, cephalosporin, monobactam
P8	ESBLs(+), AMP, SAM, CZO, CRO, ATM, GEN, LVX, CIP, SMZ-TMP	β- lactamase, penam, cephalosporin, monobactam, aminoglycoside, fluoroquinolone, sulfonamide, diaminopyrimidine		sul1, mphA, qnrB, aph(6)-Ib, aph33ib, acrB, bacA, aac(6')-Ib, bl2be_ctxm, cml_e3	sulfonamide, diaminopyrimidine, streptogramin, aminoglycoside, macrolide, fluoroquinolone, β- lactamase, tetracycline, penam, cephalosporin, monobactam, glycylcycline, rifamycin, chloramphenicol
P9	AMP, AMC, NIT	penam, β- lactamase, nitrofuran		bacA, adeA, adeB, aph(3')-Ia, ermC, tet39, lnuA, msrA	aminoglycoside, macrolide, lincosamide, streptogramin, tetracycline, glycylcycline
P10	LVX, CIP, GAT, CLI, ERY, TCY	fluoroquinolone, lincosamide, macrolide, tetracycline		ermB, bacA, tetM, pbp2X, ermC	macrolide, lincosamide, streptogramin, tetracycline, cephalosporin, penam, monobactam
P11	PEN, CLI, ERY	penam, lincosamide, macrolide		blaZ, aph(3')-IIIa, mepA, ermB, norA, sul1, mexA, mexB, bacA, qnrB	penam, aminoglycoside, tetracycline, glycylcycline, macrolide, lincosamide, streptogramin, fluoroquinolone, sulfonamide, diaminopyrimidine, cephalosporin, monobactam, chloramphenicol
P12	AMK, AMP, AMC, TZP, CRO, FEP, FOX, ATM, IMP, TOB, GEN, CIP, SMZ-TMP, NIT	aminoglycoside, penam, β- lactamase, cephalosporin, monobactam, fluoroquinolone, sulfonamide, diaminopyrimidine, nitrofuran		aph(3')-Ia, aph(6)-Id, tetB, aph33ib, bacA, adeB, adeA, sul2, adeC, sul1	aminoglycoside, tetracycline, streptogramin, sulfonamide, diaminopyrimidine, glycylcycline
P13	AMP, SAM, CZO, CTT, ATM, SMZ-TMP, NIT	penam, β- lactamase, cephalosporin, monobactam, sulfonamide, diaminopyrimidine, nitrofuran		ermC, ermB, bacA, blaZ, sul1, aph(3')-Ia, aph33ib, sul2, aph(6)-Id, bl2be_shv2	macrolide, lincosamide, streptogramin, penam, β- lactamase, aminoglycoside, sulfonamide, diaminopyrimidine, monobactam, cephalosporin
P14	ESBLs(+), AMP, CZO, CRO, CAZ, ATM, LVX, CIP	β- lactamase, penam, cephalosporin, monobactam, fluoroquinolone		bl2be_ctxm, bl2b_tem1, tet39, tetC, acrB, mdtF, mdtE, emrD, bacA	penam, cephalosporin, monobactam, β- lactamase, tetracycline, glycylcycline, rifamycin, chloramphenicol, fluoroquinolone, macrolide, lincosamide, streptogramin
P15	CXM, PEN, AMP, GENhl, CIP, LVX, MFX, ATM, TOB, SMZ-TMP	cephalosporin, penam, aminoglycoside, fluoroquinolone, monobactam, sulfonamide, diaminopyrimidine		sul1, cml_e3, aph(3')-Ia, acrB, sul2, aac(6')-Ib, bacA, bl2be_ctxm, arnA	aminoglycoside, sulfonamide, diaminopyrimidine, tetracycline, penam, cephalosporin, monobactam, glycylcycline, rifamycin, chloramphenicol, fluoroquinolone
P16	CXM, PEN, AMP, GENhl, CIP, LVX, MFX, CLI, ERY, TCY, SAM, TZP, CZO, CRO, CAZ, FEP, CTT, ATM, IMP, ETP, TOB, SMZ-TMP	cephalosporin, penam, aminoglycoside, fluoroquinolone, lincosamide, lincosamide, tetracycline, β- lactamase, monobactam, sulfonamide, diaminopyrimidine		tet39, lnuA, ermC, sul2, aph33ib, aph(6)-Id, blaZ, ermB, bacA, sul1	tetracycline, lincosamide, macrolide, streptogramin, aminoglycoside, sulfonamide, diaminopyrimidine, penam, cephalosporin, β- lactamase, monobactam
P17	CSL, SAM, CAZ, MEM, AMK, AMP, TZP, AMC, CRO, FEP, FOX, IMP, GEN, TOB, LVX, CIP, SMZ-TMP, NIT	β- lactamase, cephalosporin, penam, aminoglycoside, aminoglycoside, fluoroquinolone, sulfonamide, diaminopyrimidine, nitrofuran		aph(3')-Ia, tetB, aph33ib, aph(6)-Id, bacA, sul1, ant(3'')-Ia, adeB, adeC, catB3	aminoglycoside, tetracycline, streptogramin, sulfonamide, diaminopyrimidine, glycylcycline, chloramphenicol
P18	CZO, FOX, SMZ-TMP, NIT	cephalosporin, sulfonamide, diaminopyrimidine, nitrofuran		tet39, bacA, aph(6)-Id, aph33ib, sul2	tetracycline, aminoglycoside, streptogramin, sulfonamide, diaminopyrimidine
P19	(-)	(-)		tet39, lnuA, bacA	tetracycline, lincosamide
P20	(-)	(-)		tet39, lnuA, ermC, blaZ, bacA, sul1, aph(3')-Ia, ermB, msrA, qacB	tetracycline, lincosamide, macrolide, streptogramin, penam, fluoroquinolone, aminoglycoside
Notes: * Only non-susceptibility is listed. # Resistance genes listed here are the top 10 genes with relative abundance higher than 1%. Reference number cells were highlighted in grey if resistance information of whole metagenome-shotgun sequencing results conflicted with susceptibility tests, where conflicts were defined by when the consistency of the antibiotic classes in susceptibility tests a…
